# Supplementary material for: Dimethyl phthalate destroys the cell membrane structural integrity of Pseudomonas fluorescens
Source: Front Microbiol. 2022 Aug 22;13:949590. doi: 10.3389/fmicb.2022.949590 (PMC9441906; doi:10.3389/fmicb.2022.949590)
Supplement: Supplementary file 4 [file Table_3.xlsx]

## Sheet: sg_diff_detail_40
Supplementary Table 3. All significantly changed proteins
Accession	0 mg/L	0 mg/L	0 mg/L	20 mg/L	20 mg/L	20 mg/L	40 mg/L	40 mg/L	40 mg/L	Description	ko_id	ko_name	go	pathways	cog	pfam	subloc	uni_peptide	coverage	mw	fdr
WP_034102084.1	67406988474	65064645598	67521936788	62181755194	63004944874	62105746943	59776656914	61266158730	61770292987	MULTISPECIES: ATP-dependent chaperone ClpB [Pseudomonas]	K03695	clpB	GO:0043168(molecular_function:anion binding); GO:0035639(molecular_function:purine ribonucleoside triphosphate binding); GO:0009266(biological_process:response to temperature stimulus); GO:0003674(molecular_function:molecular_function); GO:0005488(molecular_function:binding); GO:0008233(molecular_function:peptidase activity); GO:0043167(molecular_function:ion binding); GO:1901363(molecular_functi…		COG0542(O:Posttranslational modification, protein turnover, chaperones )	PF07724.11(AAA_2:AAA domain (Cdc48 subfamily)); PF00004.26(AAA:ATPase family associated with various cellular activities (AAA)); PF10431.6(ClpB_D2-small:C-terminal, D2-small domain, of ClpB protein); PF02861.17(Clp_N:Clp amino terminal domain, pathogenicity island component); PF07728.11(AAA_5:AAA domain (dynein-related subfamily)); PF13191.3(AAA_16:AAA ATPase domain); PF13401.3(AAA_22:AAA domain)…	cytoplasmic	53	63	95.3	High
WP_015886645.1	41132535323	41701055327	41858921915	43357718047	39684836799	40762318899	42698382160	45249924146	44353274815	MULTISPECIES: ATP synthase subunit beta [Pseudomonas]	K02112	ATPF1B, atpD	GO:0009156(biological_process:ribonucleoside monophosphate biosynthetic process); GO:0009167(biological_process:purine ribonucleoside monophosphate metabolic process); GO:0009165(biological_process:nucleotide biosynthetic process); GO:0044281(biological_process:small molecule metabolic process); GO:0009161(biological_process:ribonucleoside monophosphate metabolic process); GO:1901362(biological_p…	pfw00190(Oxidative phosphorylation)	COG0055(C:Energy production and conversion )	PF00006.22(ATP-synt_ab:ATP synthase alpha/beta family, nucleotide-binding domain); PF02874.20(ATP-synt_ab_N:ATP synthase alpha/beta family, beta-barrel domain)	cytoplasmic	31	88	49.5	High
WP_003175874.1	42310139275	43136392135	41080548728	37795894595	42600638688	41233445831	38736045004	39054568945	40060947273	MULTISPECIES: co-chaperone GroES [Pseudomonas]	K04078	groES, HSPE1	GO:0006457(biological_process:protein folding); GO:0035639(molecular_function:purine ribonucleoside triphosphate binding); GO:0003674(molecular_function:molecular_function); GO:0005488(molecular_function:binding); GO:0043167(molecular_function:ion binding); GO:1901363(molecular_function:heterocyclic compound binding); GO:0001883(molecular_function:purine nucleoside binding); GO:0001882(molecular_…		COG0234(O:Posttranslational modification, protein turnover, chaperones )	PF00166.18(Cpn10:Chaperonin 10 Kd subunit)	cytoplasmic	5	46	10.3	High
WP_003190011.1	37313914982	36562044405	37466667083	38937727488	37733426097	37916233210	41376710118	38710592163	40378904111	MULTISPECIES: ADP-forming succinate--CoA ligase subunit beta [Pseudomonas]	K01903	sucC	GO:0035639(molecular_function:purine ribonucleoside triphosphate binding); GO:0019752(biological_process:carboxylic acid metabolic process); GO:0006099(biological_process:tricarboxylic acid cycle); GO:0003674(molecular_function:molecular_function); GO:0044281(biological_process:small molecule metabolic process); GO:0072350(biological_process:tricarboxylic acid metabolic process); GO:1901363(molec…	pfw00660(C5-Branched dibasic acid metabolism); pfw00020(Citrate cycle (TCA cycle)); pfw01200(Carbon metabolism); pfw00640(Propanoate metabolism)	COG0045(C:Energy production and conversion )	PF08442.7(ATP-grasp_2:ATP-grasp domain); PF00549.16(Ligase_CoA:CoA-ligase); PF13549.3(ATP-grasp_5:ATP-grasp domain)	cytoplasmic	19	56	41.3	High
WP_034109564.1	33825869935	33249159859	33248233558	35416736599	33084151155	34358915018	34270509036	36474718083	36523495326	MULTISPECIES: DNA-directed RNA polymerase subunit beta' [Pseudomonas]	K03046	rpoC	GO:0032774(biological_process:RNA biosynthetic process); GO:0034062(molecular_function:RNA polymerase activity); GO:0090304(biological_process:nucleic acid metabolic process); GO:0044249(biological_process:cellular biosynthetic process); GO:0034641(biological_process:cellular nitrogen compound metabolic process); GO:0006807(biological_process:nitrogen compound metabolic process); GO:0003674(molec…	pfw03020(RNA polymerase); pfw00240(Pyrimidine metabolism); pfw00230(Purine metabolism)	COG0086(K:Transcription )	PF04997.9(RNA_pol_Rpb1_1:RNA polymerase Rpb1, domain 1); PF04998.14(RNA_pol_Rpb1_5:RNA polymerase Rpb1, domain 5); PF00623.17(RNA_pol_Rpb1_2:RNA polymerase Rpb1, domain 2); PF04983.15(RNA_pol_Rpb1_3:RNA polymerase Rpb1, domain 3); PF05000.14(RNA_pol_Rpb1_4:RNA polymerase Rpb1, domain 4)	cytoplasmic	72	59	154.6	High
WP_003172097.1	30120552080	27544048832	27734538182	29688216518	29044402736	31797126876	31609531033	32903280960	33074902794	MULTISPECIES: peroxiredoxin [Pseudomonas]	K03386	PRDX2_4, ahpC	GO:0044710(biological_process:single-organism metabolic process); GO:0016209(molecular_function:antioxidant activity); GO:0009987(biological_process:cellular process); GO:0051920(molecular_function:peroxiredoxin activity); GO:0098869(biological_process:cellular oxidant detoxification); GO:0003824(molecular_function:catalytic activity); GO:1990748(biological_process:cellular detoxification); GO:00…		COG0450(O:Posttranslational modification, protein turnover, chaperones )	PF00578.18(AhpC-TSA:AhpC/TSA family); PF08534.7(Redoxin:Redoxin); PF10417.6(1-cysPrx_C:C-terminal domain of 1-Cys peroxiredoxin)	peroxisomal	13	84	21.9	High
WP_003188840.1	30387871530	35251203608	31448421766	26822985382	30313849097	27311360978	27898221390	25963005044	27513644679	MULTISPECIES: HU family DNA-binding protein [Pseudomonas]			GO:0097159(molecular_function:organic cyclic compound binding); GO:0003674(molecular_function:molecular_function); GO:0005488(molecular_function:binding); GO:0003676(molecular_function:nucleic acid binding); GO:0003677(molecular_function:DNA binding); GO:1901363(molecular_function:heterocyclic compound binding)		COG0776(L:Replication, recombination and repair )	PF00216.18(Bac_DNA_binding:Bacterial DNA-binding protein)	nuclear	4	62	9.7	High
WP_069022369.1	29006647065	30596876879	31070837883	30377783807	28780016279	29000284766	26951511011	27870790977	26450431253	aconitate hydratase AcnA [Pseudomonas fluorescens]	K01681	ACO, acnA	GO:0051539(molecular_function:4 iron, 4 sulfur cluster binding); GO:0016835(molecular_function:carbon-oxygen lyase activity); GO:0016836(molecular_function:hydro-lyase activity); GO:0008150(biological_process:biological_process); GO:0003824(molecular_function:catalytic activity); GO:0003674(molecular_function:molecular_function); GO:0005488(molecular_function:binding); GO:0008152(biological_proce…	pfw00630(Glyoxylate and dicarboxylate metabolism); pfw01210(2-Oxocarboxylic acid metabolism); pfw01230(Biosynthesis of amino acids); pfw00020(Citrate cycle (TCA cycle)); pfw01200(Carbon metabolism)	COG1048(C:Energy production and conversion )	PF00330.17(Aconitase:Aconitase family (aconitate hydratase)); PF00694.16(Aconitase_C:Aconitase C-terminal domain)	cytoplasmic	25	41	99.2	High
WP_016979185.1	18915155614	18462926071	19936830027	19642366703	20326683709	20147478157	23387601182	23103517058	21926883594	MULTISPECIES: malate dehydrogenase [Pseudomonas]			GO:0051287(molecular_function:NAD binding); GO:0019752(biological_process:carboxylic acid metabolic process); GO:0003674(molecular_function:molecular_function); GO:0005488(molecular_function:binding); GO:0000166(molecular_function:nucleotide binding); GO:1901363(molecular_function:heterocyclic compound binding); GO:1901265(molecular_function:nucleoside phosphate binding); GO:0016491(molecular_fun…		COG0281(C:Energy production and conversion )	PF00390.16(malic:Malic enzyme, N-terminal domain); PF03949.12(Malic_M:Malic enzyme, NAD binding domain)	cytoplasmic	25	73	45.1	High
WP_034104820.1	17924608450	19002085398	18456929581	20409428166	20172442690	20606663653	25348850698	21645397720	23033899794	MULTISPECIES: bifunctional aconitate hydratase 2/2-methylisocitrate dehydratase [Pseudomonas]	K01682	acnB	GO:0047456(molecular_function:2-methylisocitrate dehydratase activity); GO:0019752(biological_process:carboxylic acid metabolic process); GO:0006099(biological_process:tricarboxylic acid cycle); GO:0003674(molecular_function:molecular_function); GO:0005488(molecular_function:binding); GO:0072350(biological_process:tricarboxylic acid metabolic process); GO:0044699(biological_process:single-organis…	pfw00630(Glyoxylate and dicarboxylate metabolism); pfw00020(Citrate cycle (TCA cycle)); pfw01210(2-Oxocarboxylic acid metabolism); pfw01230(Biosynthesis of amino acids); pfw00640(Propanoate metabolism); pfw01200(Carbon metabolism)	COG1049(C:Energy production and conversion )	PF06434.10(Aconitase_2_N:Aconitate hydratase 2 N-terminus); PF11791.5(Aconitase_B_N:Aconitate B N-terminal domain); PF00330.17(Aconitase:Aconitase family (aconitate hydratase))	cytoplasmic	36	54	94	High
WP_069022585.1	20261513140	19162881612	19296014535	21906628851	21200066251	20623521590	22068595633	21377236578	21979525702	dihydrolipoyl dehydrogenase [Pseudomonas fluorescens]			GO:0009167(biological_process:purine ribonucleoside monophosphate metabolic process); GO:0044281(biological_process:small molecule metabolic process); GO:0009161(biological_process:ribonucleoside monophosphate metabolic process); GO:1901363(molecular_function:heterocyclic compound binding); GO:1901360(biological_process:organic cyclic compound metabolic process); GO:0044712(biological_process:sin…		COG1249(C:Energy production and conversion )	PF07992.11(Pyr_redox_2:Pyridine nucleotide-disulphide oxidoreductase); PF02852.19(Pyr_redox_dim:Pyridine nucleotide-disulphide oxidoreductase, dimerisation domain); PF00070.24(Pyr_redox:Pyridine nucleotide-disulphide oxidoreductase); PF13738.3(Pyr_redox_3:Pyridine nucleotide-disulphide oxidoreductase); PF00890.21(FAD_binding_2:FAD binding domain); PF03486.11(HI0933_like:HI0933-like protein); PF01…	cytoplasmic	14	47	50	High
WP_034106113.1	21180197676	20702204089	20823078456	20698417009	17543925993	21573932052	20174467109	19713487786	20253058619	MULTISPECIES: NAD-glutamate dehydrogenase [Pseudomonas]	K15371	GDH2	GO:0044282(biological_process:small molecule catabolic process); GO:0016638(molecular_function:oxidoreductase activity, acting on the CH-NH2 group of donors); GO:0019752(biological_process:carboxylic acid metabolic process); GO:0009063(biological_process:cellular amino acid catabolic process); GO:0006807(biological_process:nitrogen compound metabolic process); GO:0003674(molecular_function:molecu…	pfw00910(Nitrogen metabolism); pfw00430(Taurine and hypotaurine metabolism); pfw00250(Alanine, aspartate and glutamate metabolism); pfw00220(Arginine biosynthesis)	COG2902(E:Amino acid transport and metabolism )	PF05088.9(Bac_GDH:Bacterial NAD-glutamate dehydrogenase)	cytoplasmic	61	47	182	High
WP_034105812.1	17775982956	17466715470	17299863068	20346621166	19537265007	21193159325	19188654775	22779768823	21641314322	MULTISPECIES: pyruvate dehydrogenase (acetyl-transferring), homodimeric type [Pseudomonas]	K00163	aceE	GO:0004738(molecular_function:pyruvate dehydrogenase activity); GO:0004739(molecular_function:pyruvate dehydrogenase (acetyl-transferring) activity); GO:0044710(biological_process:single-organism metabolic process); GO:0016624(molecular_function:oxidoreductase activity, acting on the aldehyde or oxo group of donors, disulfide as acceptor); GO:0003824(molecular_function:catalytic activity); GO:001…	pfw00620(Pyruvate metabolism); pfw00010(Glycolysis / Gluconeogenesis); pfw00020(Citrate cycle (TCA cycle)); pfw01200(Carbon metabolism)	COG2609(C:Energy production and conversion )	PF00456.18(Transketolase_N:Transketolase, thiamine diphosphate binding domain)	cytoplasmic	40	51	99.4	High
WP_069023786.1	22005404168	22541576484	21639132430	17647276826	17513720279	18700231255	18624745982	14459058700	14458176831	4-hydroxyphenylpyruvate dioxygenase [Pseudomonas fluorescens]					COG3185(E:Amino acid transport and metabolism )	PF14696.3(Glyoxalase_5:Hydroxyphenylpyruvate dioxygenase, HPPD, N-terminal); PF00903.22(Glyoxalase:Glyoxalase/Bleomycin resistance protein/Dioxygenase superfamily); PF13669.3(Glyoxalase_4:Glyoxalase/Bleomycin resistance protein/Dioxygenase superfamily)	peroxisomal	12	47	40.2	High
WP_017528788.1	15324277368	15204945375	16319050668	14857348079	18017774307	15702932934	17834876093	16949933774	16586835155	MULTISPECIES: polyribonucleotide nucleotidyltransferase [Pseudomonas]	K00962	pnp, PNPT1	GO:0000287(molecular_function:magnesium ion binding); GO:0004540(molecular_function:ribonuclease activity); GO:0004532(molecular_function:exoribonuclease activity); GO:0043169(molecular_function:cation binding); GO:0090304(biological_process:nucleic acid metabolic process); GO:0090305(biological_process:nucleic acid phosphodiester bond hydrolysis); GO:0034641(biological_process:cellular nitrogen …	pfw00240(Pyrimidine metabolism); pfw00230(Purine metabolism); pfw03018(RNA degradation)	COG1185(J:Translation, ribosomal structure and biogenesis )	PF01138.18(RNase_PH:3' exoribonuclease family, domain 1); PF03726.11(PNPase:Polyribonucleotide nucleotidyltransferase, RNA binding domain); PF03725.12(RNase_PH_C:3' exoribonuclease family, domain 2); PF00575.20(S1:S1 RNA binding domain); PF00013.26(KH_1:KH domain)	cytoplasmic	32	57	74.8	High
WP_003175895.1	13493098925	13266489519	13999050625	14203706320	15061481183	13096678799	15191935792	14878079850	15715848094	MULTISPECIES: 50S ribosomal protein L19 [Pseudomonas]	K02884	RP-L19, MRPL19, rplS	GO:0044238(biological_process:primary metabolic process); GO:1990904(cellular_component:ribonucleoprotein complex); GO:0044249(biological_process:cellular biosynthetic process); GO:0043229(cellular_component:intracellular organelle); GO:0043228(cellular_component:non-membrane-bounded organelle); GO:0003674(molecular_function:molecular_function); GO:0034645(biological_process:cellular macromolecul…	pfw03010(Ribosome)	COG0335(J:Translation, ribosomal structure and biogenesis )	PF01245.17(Ribosomal_L19:Ribosomal protein L19)	cytoplasmic	5	54	13	High
WP_034102471.1	19232147512	18103201952	19919522661	14672749033	13002007373	14361762840	8064837292	8211815213	7692803955	MULTISPECIES: DUF4398 domain-containing protein [Pseudomonas]			GO:0016021(cellular_component:integral component of membrane); GO:0016020(cellular_component:membrane); GO:0044464(cellular_component:cell part); GO:0019867(cellular_component:outer membrane); GO:0005575(cellular_component:cellular_component); GO:0044425(cellular_component:membrane part); GO:0009279(cellular_component:cell outer membrane); GO:0044462(cellular_component:external encapsulating stru…			PF00691.17(OmpA:OmpA family); PF14346.3(DUF4398:Domain of unknown function (DUF4398))	plasma membrane	11	44	28.7	High
WP_034102390.1	14773590165	14413618327	14583894524	13364357435	12366357803	14461979523	10799094502	11161157875	11262974271	MULTISPECIES: aspartate aminotransferase family protein [Pseudomonas]			GO:0043168(molecular_function:anion binding); GO:0003824(molecular_function:catalytic activity); GO:0097159(molecular_function:organic cyclic compound binding); GO:1901363(molecular_function:heterocyclic compound binding); GO:0008483(molecular_function:transaminase activity); GO:0016740(molecular_function:transferase activity); GO:0003674(molecular_function:molecular_function); GO:0030170(molecul…		COG0160(E:Amino acid transport and metabolism )	PF00202.18(Aminotran_3:Aminotransferase class-III)	cytoplasmic	17	48	52.1	High
WP_025855127.1	11489442901	12208985195	12043269544	12495812632	12333199688	12960277656	13775085836	13047301477	13617526132	MULTISPECIES: elongation factor Ts [Pseudomonas]			GO:0003676(molecular_function:nucleic acid binding); GO:0044249(biological_process:cellular biosynthetic process); GO:0003674(molecular_function:molecular_function); GO:0005488(molecular_function:binding); GO:0034645(biological_process:cellular macromolecule biosynthetic process); GO:1901363(molecular_function:heterocyclic compound binding); GO:0005737(cellular_component:cytoplasm); GO:1901576(bi…		COG0264(J:Translation, ribosomal structure and biogenesis )	PF00889.16(EF_TS:Elongation factor TS)	cytoplasmic	6	21	30.5	High
WP_034109459.1	12865372830	14089322966	12500281545	11829532162	11113795855	11771684570	10078140448	9484701201	11048042128	MULTISPECIES: aldehyde dehydrogenase [Pseudomonas]			GO:0044710(biological_process:single-organism metabolic process); GO:0004029(molecular_function:aldehyde dehydrogenase (NAD) activity); GO:0016620(molecular_function:oxidoreductase activity, acting on the aldehyde or oxo group of donors, NAD or NADP as acceptor); GO:0003824(molecular_function:catalytic activity); GO:0016903(molecular_function:oxidoreductase activity, acting on the aldehyde or oxo…		COG1012(C:Energy production and conversion )	PF00171.19(Aldedh:Aldehyde dehydrogenase family)	peroxisomal	20	52	54.9	High
WP_034108386.1	11397956736	11190054573	11092782916	11624635603	10297304938	12698567027	11981975402	11805790638	11924807660	ribonucleoside-diphosphate reductase subunit alpha [Pseudomonas fluorescens]	K00525	E1.17.4.1A, nrdA, nrdE	GO:0035639(molecular_function:purine ribonucleoside triphosphate binding); GO:0061731(molecular_function:ribonucleoside-diphosphate reductase activity); GO:0090304(biological_process:nucleic acid metabolic process); GO:0044249(biological_process:cellular biosynthetic process); GO:0034641(biological_process:cellular nitrogen compound metabolic process); GO:0006807(biological_process:nitrogen compo…	pfw00240(Pyrimidine metabolism); pfw00230(Purine metabolism)	COG0209(F:Nucleotide transport and metabolism )	PF02867.12(Ribonuc_red_lgC:Ribonucleotide reductase, barrel domain); PF03477.13(ATP-cone:ATP cone domain); PF00317.18(Ribonuc_red_lgN:Ribonucleotide reductase, all-alpha domain)	cytoplasmic	34	48	107.4	High
WP_034106832.1	9225513305	9184475740	9574136238	10790216327	10827966763	11132638663	13162801295	11216084765	12019197977	MULTISPECIES: NADP-dependent isocitrate dehydrogenase [Pseudomonas]	K00031	IDH1, IDH2, icd	GO:0019752(biological_process:carboxylic acid metabolic process); GO:0006099(biological_process:tricarboxylic acid cycle); GO:0003674(molecular_function:molecular_function); GO:0044281(biological_process:small molecule metabolic process); GO:0072350(biological_process:tricarboxylic acid metabolic process); GO:0044699(biological_process:single-organism process); GO:0016491(molecular_function:oxido…	pfw01210(2-Oxocarboxylic acid metabolism); pfw00480(Glutathione metabolism); pfw00020(Citrate cycle (TCA cycle)); pfw01200(Carbon metabolism); pfw01230(Biosynthesis of amino acids)	COG2838(C:Energy production and conversion )	PF03971.11(IDH:Monomeric isocitrate dehydrogenase)	cytoplasmic	19	41	80.2	High
WP_003176402.1	9568053922	9650243848	10039019101	10350897848	10946098772	9409986228	10550653748	10509357836	10534243135	MULTISPECIES: 50S ribosomal protein L17 [Pseudomonas]	K02879	RP-L17, MRPL17, rplQ	GO:0044238(biological_process:primary metabolic process); GO:1990904(cellular_component:ribonucleoprotein complex); GO:0044249(biological_process:cellular biosynthetic process); GO:0043229(cellular_component:intracellular organelle); GO:0043228(cellular_component:non-membrane-bounded organelle); GO:0003674(molecular_function:molecular_function); GO:0034645(biological_process:cellular macromolecul…	pfw03010(Ribosome)	COG0203(J:Translation, ribosomal structure and biogenesis )	PF01196.16(Ribosomal_L17:Ribosomal protein L17)	mitochondrial	6	40	14.4	High
WP_025857113.1	9859048182	9304889639	10035925347	9952870431	9838480919	10088652712	10523206438	10286091936	10483535798	MULTISPECIES: translation initiation factor IF-2 [Pseudomonas]	K02519	infB, MTIF2	GO:0035639(molecular_function:purine ribonucleoside triphosphate binding); GO:0003674(molecular_function:molecular_function); GO:0005488(molecular_function:binding); GO:0003676(molecular_function:nucleic acid binding); GO:0043167(molecular_function:ion binding); GO:1901363(molecular_function:heterocyclic compound binding); GO:0001883(molecular_function:purine nucleoside binding); GO:0001882(molec…		COG0532(J:Translation, ribosomal structure and biogenesis )	PF00009.24(GTP_EFTU:Elongation factor Tu GTP binding domain); PF11987.5(IF-2:Translation-initiation factor 2); PF04760.12(IF2_N:Translation initiation factor IF-2, N-terminal region); PF08364.8(IF2_assoc:Bacterial translation initiation factor IF-2 associated region); PF01926.20(MMR_HSR1:50S ribosome-binding GTPase); PF03144.22(GTP_EFTU_D2:Elongation factor Tu domain 2)	cytoplasmic	25	40	90.5	High
WP_010208835.1	7045319430	7053817829	6943442300	8929945801	9281739046	9835537599	13798073466	11955289425	11618309212	MULTISPECIES: allantoicase [Pseudomonas]	K01477	alc, ALLC	GO:0004037(molecular_function:allantoicase activity); GO:0016787(molecular_function:hydrolase activity); GO:0044248(biological_process:cellular catabolic process); GO:0034641(biological_process:cellular nitrogen compound metabolic process); GO:0006807(biological_process:nitrogen compound metabolic process); GO:0003674(molecular_function:molecular_function); GO:0044281(biological_process:small mol…	pfw00230(Purine metabolism)	COG4266(F:Nucleotide transport and metabolism )	PF03561.12(Allantoicase:Allantoicase repeat)	cytoplasmic	20	67	36.7	High
WP_016979133.1	8350595967	8219236130	8324158965	9336566013	9909000672	9314771401	10139229841	9303720610	9787146817	MULTISPECIES: type I glutamate--ammonia ligase [Pseudomonas]	K01915	glnA, GLUL	GO:0035639(molecular_function:purine ribonucleoside triphosphate binding); GO:0006541(biological_process:glutamine metabolic process); GO:0044283(biological_process:small molecule biosynthetic process); GO:0016211(molecular_function:ammonia ligase activity); GO:0019752(biological_process:carboxylic acid metabolic process); GO:0016880(molecular_function:acid-ammonia (or amide) ligase activity); GO…	pfw02020(Two-component system); pfw00630(Glyoxylate and dicarboxylate metabolism); pfw00910(Nitrogen metabolism); pfw00220(Arginine biosynthesis); pfw00250(Alanine, aspartate and glutamate metabolism); pfw01230(Biosynthesis of amino acids)	COG0174(E:Amino acid transport and metabolism )	PF00120.21(Gln-synt_C:Glutamine synthetase, catalytic domain); PF03951.16(Gln-synt_N:Glutamine synthetase, beta-Grasp domain)	cytoplasmic	15	40	51.6	High
WP_003194635.1	8407849683	7886673775	8076166880	10478691717	11783128359	10577147130	9750730975	9175791001	10723514649	MULTISPECIES: 30S ribosomal protein S13 [Pseudomonas]	K02952	RP-S13, rpsM	GO:0044238(biological_process:primary metabolic process); GO:0022627(cellular_component:cytosolic small ribosomal subunit); GO:0044464(cellular_component:cell part); GO:0044249(biological_process:cellular biosynthetic process); GO:0034641(biological_process:cellular nitrogen compound metabolic process); GO:0006807(biological_process:nitrogen compound metabolic process); GO:0003674(molecular_funct…	pfw03010(Ribosome)	COG0099(J:Translation, ribosomal structure and biogenesis )	PF00416.19(Ribosomal_S13:Ribosomal protein S13/S18)	cytoplasmic	6	36	13.3	High
WP_069078273.1	8956997847	9637484621	8582983807	8446503338	8534537634	8040205625	7403535597	7680621165	7678454027	MULTISPECIES: carbamate kinase [Pseudomonas]			GO:0008804(molecular_function:carbamate kinase activity); GO:0016310(biological_process:phosphorylation); GO:0019752(biological_process:carboxylic acid metabolic process); GO:0006807(biological_process:nitrogen compound metabolic process); GO:0003674(molecular_function:molecular_function); GO:0044281(biological_process:small molecule metabolic process); GO:0009064(biological_process:glutamine fam…		COG0549(E:Amino acid transport and metabolism )	PF00696.25(AA_kinase:Amino acid kinase family)	cytoplasmic	6	19	32.6	High
WP_069023812.1	7411727605	8042088898	7855667740	8169006300	8068206811	8049859788	8191303058	8652237103	8506897390	bifunctional UDP-4-amino-4-deoxy-L-arabinose formyltransferase/UDP-glucuronic acid oxidase ArnA [Pseudomonas fluorescens]			GO:0046677(biological_process:response to antibiotic); GO:0009311(biological_process:oligosaccharide metabolic process); GO:0034637(biological_process:cellular carbohydrate biosynthetic process); GO:0009312(biological_process:oligosaccharide biosynthetic process); GO:0046493(biological_process:lipid A metabolic process); GO:0044249(biological_process:cellular biosynthetic process); GO:1901269(bio…		COG0223(J:Translation, ribosomal structure and biogenesis ); COG0451(M:Cell wall/membrane/envelope biogenesis )	PF01370.18(Epimerase:NAD dependent epimerase/dehydratase family); PF00551.16(Formyl_trans_N:Formyl transferase); PF16363.2(GDP_Man_Dehyd:GDP-mannose 4,6 dehydratase); PF02911.15(Formyl_trans_C:Formyl transferase, C-terminal domain)	cytoplasmic	17	34	74.2	High
WP_069022379.1	8430108364	8921840179	8141796454	8166490382	8366575114	8075793579	7658010558	7911343870	7256038542	fatty acid oxidation complex subunit alpha FadB [Pseudomonas fluorescens]	K01825	fadB	GO:0016491(molecular_function:oxidoreductase activity); GO:0034440(biological_process:lipid oxidation); GO:0006631(biological_process:fatty acid metabolic process); GO:0006635(biological_process:fatty acid beta-oxidation); GO:0019752(biological_process:carboxylic acid metabolic process); GO:0044248(biological_process:cellular catabolic process); GO:0009062(biological_process:fatty acid catabolic …	pfw01040(Biosynthesis of unsaturated fatty acids); pfw00380(Tryptophan metabolism); pfw00640(Propanoate metabolism); pfw01212(Fatty acid metabolism); pfw00310(Lysine degradation); pfw00410(beta-Alanine metabolism); pfw00930(Caprolactam degradation); pfw00362(Benzoate degradation); pfw00903(Limonene and pinene degradation); pfw00650(Butanoate metabolism); pfw00281(Geraniol degradation); pfw00280(V…	COG1250(I:Lipid transport and metabolism )	PF02737.15(3HCDH_N:3-hydroxyacyl-CoA dehydrogenase, NAD binding domain); PF00378.17(ECH_1:Enoyl-CoA hydratase/isomerase); PF00725.19(3HCDH:3-hydroxyacyl-CoA dehydrogenase, C-terminal domain); PF16113.2(ECH_2:Enoyl-CoA hydratase/isomerase)	cytoplasmic	30	50	76.9	High
WP_012721807.1	7915169257	8638566079	8420499648	7563481347	7927308701	7543121775	7616671621	7772776417	7638891521	MULTISPECIES: HslU--HslV peptidase ATPase subunit [Pseudomonas]	K03667	hslU	GO:0035639(molecular_function:purine ribonucleoside triphosphate binding); GO:0009376(cellular_component:HslUV protease complex); GO:0031597(cellular_component:cytosolic proteasome complex); GO:0003674(molecular_function:molecular_function); GO:0005488(molecular_function:binding); GO:0016887(molecular_function:ATPase activity); GO:0008233(molecular_function:peptidase activity); GO:0043167(molecul…		COG1220(O:Posttranslational modification, protein turnover, chaperones )	PF07724.11(AAA_2:AAA domain (Cdc48 subfamily)); PF00004.26(AAA:ATPase family associated with various cellular activities (AAA)); PF13401.3(AAA_22:AAA domain); PF07728.11(AAA_5:AAA domain (dynein-related subfamily)); PF13238.3(AAA_18:AAA domain); PF00493.20(MCM:MCM2/3/5 family)	cytoplasmic	17	36	49.6	High
WP_034107538.1	6973760438	6732500354	6920365985	7897494715	7828736460	7702885915	8694663070	8714459866	8313430592	MULTISPECIES: sugar ABC transporter substrate-binding protein [Pseudomonas]	K10439	rbsB		pfw02010(ABC transporters); pfw02030(Bacterial chemotaxis)	COG1879(G:Carbohydrate transport and metabolism )	PF13407.3(Peripla_BP_4:Periplasmic binding protein domain); PF00532.18(Peripla_BP_1:Periplasmic binding proteins and sugar binding domain of LacI family); PF13377.3(Peripla_BP_3:Periplasmic binding protein-like domain)	extracellular	16	61	33.3	High
WP_003238279.1	6840309623	6626172006	7212635207	7828920605	7567179086	7399708504	8460232588	7865622183	8017798476	MULTISPECIES: ATP-dependent Clp protease ATP-binding subunit ClpX [Pseudomonas]	K03544	clpX, CLPX	GO:0006457(biological_process:protein folding); GO:0035639(molecular_function:purine ribonucleoside triphosphate binding); GO:0003674(molecular_function:molecular_function); GO:0005488(molecular_function:binding); GO:0008233(molecular_function:peptidase activity); GO:0000166(molecular_function:nucleotide binding); GO:1901363(molecular_function:heterocyclic compound binding); GO:0001883(molecular_…		COG1219(O:Posttranslational modification, protein turnover, chaperones )	PF07724.11(AAA_2:AAA domain (Cdc48 subfamily)); PF06689.10(zf-C4_ClpX:ClpX C4-type zinc finger); PF00004.26(AAA:ATPase family associated with various cellular activities (AAA)); PF10431.6(ClpB_D2-small:C-terminal, D2-small domain, of ClpB protein); PF07728.11(AAA_5:AAA domain (dynein-related subfamily)); PF01078.18(Mg_chelatase:Magnesium chelatase, subunit ChlI); PF13401.3(AAA_22:AAA domain); PF0…	cytoplasmic	23	69	46.9	High
WP_069023748.1	8560623025	8359115739	8207636957	6763589216	7062073145	7233882427	7644191024	5493563876	6073407174	dihydrodipicolinate synthase family protein [Pseudomonas fluorescens]					COG0329(E:Amino acid transport and metabolism )	PF00701.19(DHDPS:Dihydrodipicolinate synthetase family)	cytoplasmic	7	37	33.9	High
WP_069078726.1	6674564100	6946331879	7283938965	7637716076	7324451529	6978225059	7750180413	7632239999	7426780350	NADP-dependent isocitrate dehydrogenase [Pseudomonas fluorescens]	K00031	IDH1, IDH2, icd	GO:0051287(molecular_function:NAD binding); GO:0019752(biological_process:carboxylic acid metabolic process); GO:0044723(biological_process:single-organism carbohydrate metabolic process); GO:0006099(biological_process:tricarboxylic acid cycle); GO:0003674(molecular_function:molecular_function); GO:0005488(molecular_function:binding); GO:0072350(biological_process:tricarboxylic acid metabolic pro…	pfw01210(2-Oxocarboxylic acid metabolism); pfw00480(Glutathione metabolism); pfw00020(Citrate cycle (TCA cycle)); pfw01200(Carbon metabolism); pfw01230(Biosynthesis of amino acids)	COG0538(C:Energy production and conversion )	PF00180.17(Iso_dh:Isocitrate/isopropylmalate dehydrogenase)	cytoplasmic	17	43	45.4	High
WP_010170471.1	6859355339	6818141140	6771946255	5939127458	6569202360	5811925771	6656797312	6179396714	6150840246	MULTISPECIES: cell division protein FtsZ [Pseudomonas]	K03531	ftsZ	GO:0003674(molecular_function:molecular_function); GO:0022607(biological_process:cellular component assembly); GO:0043933(biological_process:macromolecular complex subunit organization); GO:0022402(biological_process:cell cycle process); GO:0005488(molecular_function:binding); GO:0001883(molecular_function:purine nucleoside binding); GO:0034622(biological_process:cellular macromolecular complex a…		COG0206(D:Cell cycle control, cell division, chromosome partitioning )	PF00091.22(Tubulin:Tubulin/FtsZ family, GTPase domain); PF12327.5(FtsZ_C:FtsZ family, C-terminal domain)	cytoplasmic	20	70	41.7	High
WP_034102403.1	5610831527	5946845332	5673704159	6562934426	6110220977	6553423409	6442027845	6594429250	6447692581	MULTISPECIES: glycerol kinase [Pseudomonas]	K00864	glpK, GK	GO:0005488(molecular_function:binding); GO:0035639(molecular_function:purine ribonucleoside triphosphate binding); GO:0016310(biological_process:phosphorylation); GO:0046174(biological_process:polyol catabolic process); GO:0019751(biological_process:polyol metabolic process); GO:0044248(biological_process:cellular catabolic process); GO:0003674(molecular_function:molecular_function); GO:0044281(b…	pfw00561(Glycerolipid metabolism)	COG0554(C:Energy production and conversion )	PF00370.18(FGGY_N:FGGY family of carbohydrate kinases, N-terminal domain); PF02782.13(FGGY_C:FGGY family of carbohydrate kinases, C-terminal domain)	cytoplasmic	21	63	55.4	High
WP_034106847.1	5479739787	5595573708	5681062206	5289709535	5966104781	5570732897	5991906444	6252063382	6085884665	MULTISPECIES: NADH-quinone oxidoreductase subunit NuoG [Pseudomonas]			GO:0003674(molecular_function:molecular_function); GO:0005488(molecular_function:binding); GO:0006091(biological_process:generation of precursor metabolites and energy); GO:0003954(molecular_function:NADH dehydrogenase activity); GO:0044699(biological_process:single-organism process); GO:0016491(molecular_function:oxidoreductase activity); GO:0043169(molecular_function:cation binding); GO:0044710…		COG1034(C:Energy production and conversion )	PF10588.6(NADH-G_4Fe-4S_3:NADH-ubiquinone oxidoreductase-G iron-sulfur binding region); PF00384.19(Molybdopterin:Molybdopterin oxidoreductase); PF04879.13(Molybdop_Fe4S4:Molybdopterin oxidoreductase Fe4S4 domain); PF13510.3(Fer2_4:2Fe-2S iron-sulfur cluster binding domain); PF00111.24(Fer2:2Fe-2S iron-sulfur cluster binding domain)	cytoplasmic	22	29	98.3	High
WP_010212191.1	4929376891	4939607286	5021618170	5614422703	5414648653	5181728023	5407872455	5670716120	5719894322	MULTISPECIES: phosphoribosylaminoimidazolesuccinocarboxamide synthase [Pseudomonas]	K01923	purC	GO:0005488(molecular_function:binding); GO:0009124(biological_process:nucleoside monophosphate biosynthetic process); GO:0035639(molecular_function:purine ribonucleoside triphosphate binding); GO:0046390(biological_process:ribose phosphate biosynthetic process); GO:0009161(biological_process:ribonucleoside monophosphate metabolic process); GO:1901363(molecular_function:heterocyclic compound bindi…	pfw00230(Purine metabolism)	COG0152(F:Nucleotide transport and metabolism )	PF01259.15(SAICAR_synt:SAICAR synthetase)	cytoplasmic	14	59	26.9	High
WP_025854386.1	4781459266	4954659846	5173186188	5359192472	5655918267	4723739903	5404640620	5728241168	5349639128	MULTISPECIES: DNA topoisomerase (ATP-hydrolyzing) subunit B [Pseudomonas]	K02470	gyrB	GO:0071103(biological_process:DNA conformation change); GO:0003916(molecular_function:DNA topoisomerase activity); GO:0003676(molecular_function:nucleic acid binding); GO:0035639(molecular_function:purine ribonucleoside triphosphate binding); GO:0008094(molecular_function:DNA-dependent ATPase activity); GO:0016817(molecular_function:hydrolase activity, acting on acid anhydrides); GO:0090304(biolo…		COG0187(L:Replication, recombination and repair )	PF00204.22(DNA_gyraseB:DNA gyrase B); PF00986.18(DNA_gyraseB_C:DNA gyrase B subunit, carboxyl terminus); PF02518.23(HATPase_c:Histidine kinase-, DNA gyrase B-, and HSP90-like ATPase); PF01751.19(Toprim:Toprim domain)	cytoplasmic	32	54	90.4	High
WP_016976871.1	4734562382	4639420376	4791369072	4675347688	4904734248	5010757512	4967665592	5050042082	5237969374	MULTISPECIES: acetyl-CoA carboxylase carboxyltransferase subunit alpha [Pseudomonas]	K01962	accA	GO:0009165(biological_process:nucleotide biosynthetic process); GO:0044281(biological_process:small molecule metabolic process); GO:0044283(biological_process:small molecule biosynthetic process); GO:1901362(biological_process:organic cyclic compound biosynthetic process); GO:1901363(molecular_function:heterocyclic compound binding); GO:1901360(biological_process:organic cyclic compound metabolic…	pfw00061(Fatty acid biosynthesis); pfw00620(Pyruvate metabolism); pfw01212(Fatty acid metabolism); pfw00640(Propanoate metabolism); pfw01200(Carbon metabolism)	COG0825(I:Lipid transport and metabolism )	PF03255.11(ACCA:Acetyl co-enzyme A carboxylase carboxyltransferase alpha subunit); PF01039.19(Carboxyl_trans:Carboxyl transferase domain)	cytoplasmic	17	59	34.9	High
WP_025858969.1	4264536658	4701406427	4748943485	4739309956	4793051164	5063966444	5260245684	5253128068	4990427344	MULTISPECIES: NADH-quinone oxidoreductase subunit NuoC/D [Pseudomonas]	K13378	nuoCD	GO:0051287(molecular_function:NAD binding); GO:1990204(cellular_component:oxidoreductase complex); GO:0003674(molecular_function:molecular_function); GO:0005488(molecular_function:binding); GO:1901363(molecular_function:heterocyclic compound binding); GO:1901265(molecular_function:nucleoside phosphate binding); GO:0016491(molecular_function:oxidoreductase activity); GO:0005737(cellular_component:…	pfw00190(Oxidative phosphorylation)	COG0649(C:Energy production and conversion ); COG0852(C:Energy production and conversion )	PF00346.16(Complex1_49kDa:Respiratory-chain NADH dehydrogenase, 49 Kd subunit); PF00329.16(Complex1_30kDa:Respiratory-chain NADH dehydrogenase, 30 Kd subunit)	cytoplasmic	23	53	67.7	High
WP_008431110.1	4574801022	4517599002	4840689376	5110627233	4969512890	4445689661	4996081372	5115842901	4879188743	MULTISPECIES: lysine--tRNA ligase [Pseudomonas]	K04567	KARS, lysS	GO:0043168(molecular_function:anion binding); GO:0000287(molecular_function:magnesium ion binding); GO:0006430(biological_process:lysyl-tRNA aminoacylation); GO:0035639(molecular_function:purine ribonucleoside triphosphate binding); GO:0019752(biological_process:carboxylic acid metabolic process); GO:0090304(biological_process:nucleic acid metabolic process); GO:0034641(biological_process:cellula…	pfw00970(Aminoacyl-tRNA biosynthesis)	COG1190(J:Translation, ribosomal structure and biogenesis )	PF00152.17(tRNA-synt_2:tRNA synthetases class II (D, K and N)); PF01336.22(tRNA_anti-codon:OB-fold nucleic acid binding domain); PF01409.17(tRNA-synt_2d:tRNA synthetases class II core domain (F))	cytoplasmic	22	50	57	High
WP_069021920.1	4550796374	4368442804	4582346954	4512980178	4608706856	4532395230	5069908362	4972174188	4840961896	valine--tRNA ligase [Pseudomonas fluorescens]	K01873	VARS, valS		pfw00970(Aminoacyl-tRNA biosynthesis)	COG0525(J:Translation, ribosomal structure and biogenesis )	PF00133.19(tRNA-synt_1:tRNA synthetases class I (I, L, M and V)); PF08264.10(Anticodon_1:Anticodon-binding domain of tRNA); PF10458.6(Val_tRNA-synt_C:Valyl tRNA synthetase tRNA binding arm); PF09334.8(tRNA-synt_1g:tRNA synthetases class I (M)); PF13603.3(tRNA-synt_1_2:Leucyl-tRNA synthetase, Domain 2)	cytoplasmic	29	37	107	High
WP_003175975.1	4574271411	4593663298	4519013942	4643600007	4502552418	4537950089	4622544772	4686231363	4761862195	MULTISPECIES: preprotein translocase subunit YajC [Pseudomonas]	K03210	yajC	GO:0005575(cellular_component:cellular_component); GO:0044425(cellular_component:membrane part); GO:0016021(cellular_component:integral component of membrane); GO:0031224(cellular_component:intrinsic component of membrane)	pfw03060(Protein export); pfw02024(Quorum sensing); pfw03070(Bacterial secretion system)	COG1862(U:Intracellular trafficking, secretion, and vesicular transport )	PF02699.12(YajC:Preprotein translocase subunit)	Golgi apparatus	5	42	11.9	High
WP_003219314.1	4336681089	4118360319	4066683307	4762923116	4512370686	4619288137	4711200310	4932796355	4971338471	MULTISPECIES: hypothetical protein [Pseudomonas]	K06142	hlpA, ompH	GO:0003674(molecular_function:molecular_function); GO:0005515(molecular_function:protein binding); GO:0051082(molecular_function:unfolded protein binding); GO:0005488(molecular_function:binding)		COG2825(M:Cell wall/membrane/envelope biogenesis )	PF03938.11(OmpH:Outer membrane protein (OmpH-like))	extracellular	8	38	18.9	High
WP_069077812.1	4032983480	4185789031	4187733429	4382781255	4388699605	4342572816	4548266641	4521470450	4731228862	threonine--tRNA ligase [Pseudomonas fluorescens]	K01868	TARS, thrS	GO:0006435(biological_process:threonyl-tRNA aminoacylation); GO:0035639(molecular_function:purine ribonucleoside triphosphate binding); GO:0019752(biological_process:carboxylic acid metabolic process); GO:0090304(biological_process:nucleic acid metabolic process); GO:0034641(biological_process:cellular nitrogen compound metabolic process); GO:0006807(biological_process:nitrogen compound metabolic…	pfw00970(Aminoacyl-tRNA biosynthesis)	COG0441(J:Translation, ribosomal structure and biogenesis )	PF00587.22(tRNA-synt_2b:tRNA synthetase class II core domain (G, H, P, S and T)); PF03129.17(HGTP_anticodon:Anticodon binding domain); PF07973.11(tRNA_SAD:Threonyl and Alanyl tRNA synthetase second additional domain); PF02824.18(TGS:TGS domain)	cytoplasmic	22	40	72.5	High
WP_034109669.1	4055992011	3781699923	4205412453	4601600750	4091415961	4787970379	4818970779	4480172067	4638024622	MULTISPECIES: RNA polymerase sigma factor RpoD [Pseudomonas]	K03086	SIG1, rpoD	GO:0019219(biological_process:regulation of nucleobase-containing compound metabolic process); GO:0032774(biological_process:RNA biosynthetic process); GO:0019222(biological_process:regulation of metabolic process); GO:0031326(biological_process:regulation of cellular biosynthetic process); GO:0031323(biological_process:regulation of cellular metabolic process); GO:0090304(biological_process:nucl…		COG0568(K:Transcription )	PF04546.10(Sigma70_ner:Sigma-70, non-essential region); PF04539.13(Sigma70_r3:Sigma-70 region 3); PF03979.11(Sigma70_r1_1:Sigma-70 factor, region 1.1); PF04542.11(Sigma70_r2:Sigma-70 region 2); PF04545.13(Sigma70_r4:Sigma-70, region 4); PF00140.17(Sigma70_r1_2:Sigma-70 factor, region 1.2)	cytoplasmic	14	37	69.2	High
WP_034109243.1	4209079975	3932974349	4088262250	4067352908	4695041249	4908287809	4473490668	4509180484	4649749299	MULTISPECIES: GMP synthase (glutamine-hydrolyzing) [Pseudomonas]	K01951	guaA, GMPS	GO:0009167(biological_process:purine ribonucleoside monophosphate metabolic process); GO:0009165(biological_process:nucleotide biosynthetic process); GO:0009163(biological_process:nucleoside biosynthetic process); GO:0009161(biological_process:ribonucleoside monophosphate metabolic process); GO:1901362(biological_process:organic cyclic compound biosynthetic process); GO:0042451(biological_process…	pfw00230(Purine metabolism)	COG0518(F:Nucleotide transport and metabolism ); COG0519(F:Nucleotide transport and metabolism )	PF00958.19(GMP_synt_C:GMP synthase C terminal domain); PF00117.25(GATase:Glutamine amidotransferase class-I); PF02540.14(NAD_synthase:NAD synthase); PF07722.10(Peptidase_C26:Peptidase C26)	cytoplasmic	25	51	58.4	High
WP_034109721.1	4045830276	3793891523	4116035756	4254291519	4529128706	4219403094	4254229482	4445815919	4565685996	malate synthase G [Pseudomonas fluorescens]					COG2225(C:Energy production and conversion )	PF01274.19(Malate_synthase:Malate synthase)	peroxisomal	15	26	78.9	High
WP_034105237.1	4065217654	4023444840	4074928223	4189171625	4494151008	4235314719	4281358842	4156698949	4167741400	MULTISPECIES: enoyl-CoA hydratase [Pseudomonas]			GO:0003824(molecular_function:catalytic activity); GO:0016835(molecular_function:carbon-oxygen lyase activity); GO:0016836(molecular_function:hydro-lyase activity); GO:0004300(molecular_function:enoyl-CoA hydratase activity); GO:0003674(molecular_function:molecular_function); GO:0008152(biological_process:metabolic process); GO:0008150(biological_process:biological_process); GO:0016829(molecular_…		COG1024(I:Lipid transport and metabolism )	PF00378.17(ECH_1:Enoyl-CoA hydratase/isomerase); PF16113.2(ECH_2:Enoyl-CoA hydratase/isomerase)	cytoplasmic	11	47	27.6	High
WP_034107111.1	3791055156	3587956425	3855941227	4100068916	4213110506	3638283515	4079752452	4072613301	3973079506	MULTISPECIES: ATP-dependent protease [Pseudomonas]			GO:0004176(molecular_function:ATP-dependent peptidase activity); GO:0004252(molecular_function:serine-type endopeptidase activity); GO:0004175(molecular_function:endopeptidase activity); GO:0035639(molecular_function:purine ribonucleoside triphosphate binding); GO:0003674(molecular_function:molecular_function); GO:0005488(molecular_function:binding); GO:0016887(molecular_function:ATPase activity)…		COG1067(O:Posttranslational modification, protein turnover, chaperones )	PF13654.3(AAA_32:AAA domain); PF05362.10(Lon_C:Lon protease (S16) C-terminal proteolytic domain)	cytoplasmic	23	42	89	High
WP_034102411.1	3543393121	3478322635	3289270110	3925616401	3732297250	3865350885	4177038194	3950510809	3790829765	MULTISPECIES: argininosuccinate synthase [Pseudomonas]	K01940	argG, ASS1	GO:0004055(molecular_function:argininosuccinate synthase activity); GO:0035639(molecular_function:purine ribonucleoside triphosphate binding); GO:0044283(biological_process:small molecule biosynthetic process); GO:0019752(biological_process:carboxylic acid metabolic process); GO:0044249(biological_process:cellular biosynthetic process); GO:0006807(biological_process:nitrogen compound metabolic pr…	pfw01230(Biosynthesis of amino acids); pfw00250(Alanine, aspartate and glutamate metabolism); pfw00220(Arginine biosynthesis)	COG0137(E:Amino acid transport and metabolism )	PF00764.16(Arginosuc_synth:Arginosuccinate synthase)	cytoplasmic	16	44	45.4	High
WP_034105926.1	3231082552	3408920104	3402922745	3746676852	3603226953	3588619722	3606860316	3766651676	3739268590	MULTISPECIES: cell division protein [Pseudomonas]			GO:0005539(molecular_function:glycosaminoglycan binding); GO:0044699(biological_process:single-organism process); GO:0008150(biological_process:biological_process); GO:0097367(molecular_function:carbohydrate derivative binding); GO:0016021(cellular_component:integral component of membrane); GO:0009987(biological_process:cellular process); GO:0044763(biological_process:single-organism cellular pro…		COG3087(D:Cell cycle control, cell division, chromosome partitioning )	PF05036.10(SPOR:Sporulation related domain)	plasma membrane	4	28	25	High
WP_025858970.1	3229797776	3369530235	3419910776	3302699277	3693212820	3643124304	3634067169	3486658783	3653904873	MULTISPECIES: NADH-quinone oxidoreductase subunit NuoF [Pseudomonas]	K00335	nuoF	GO:0051287(molecular_function:NAD binding); GO:1901363(molecular_function:heterocyclic compound binding); GO:0003674(molecular_function:molecular_function); GO:0005488(molecular_function:binding); GO:0043167(molecular_function:ion binding); GO:0003954(molecular_function:NADH dehydrogenase activity); GO:1901265(molecular_function:nucleoside phosphate binding); GO:0016491(molecular_function:oxidore…	pfw00190(Oxidative phosphorylation)	COG1894(C:Energy production and conversion )	PF01512.14(Complex1_51K:Respiratory-chain NADH dehydrogenase 51 Kd subunit); PF10589.6(NADH_4Fe-4S:NADH-ubiquinone oxidoreductase-F iron-sulfur binding region); PF10531.6(SLBB:SLBB domain)	cytoplasmic	19	61	48.8	High
WP_010207548.1	3653678793	3629109409	3540332804	3566467230	2935827205	3134684875	3112253233	3213771942	3281781145	MULTISPECIES: type VI secretion system contractile sheath large subunit [Pseudomonas]	K11900	impC		pfw02025(Biofilm formation - Pseudomonas aeruginosa)	COG3517(S:Function unknown )	PF05943.9(VipB:Type VI secretion protein, EvpB/VC_A0108, tail sheath)	nuclear	18	50	55.7	High
WP_032803717.1	3140798236	3188132972	3146169291	3526485812	3390887937	3491193976	3602646910	3633510054	3576647337	MULTISPECIES: ATP-dependent zinc metalloprotease FtsH [Pseudomonas]	K03798	ftsH, hflB	GO:0017076(molecular_function:purine nucleotide binding); GO:0004175(molecular_function:endopeptidase activity); GO:0016887(molecular_function:ATPase activity); GO:0035639(molecular_function:purine ribonucleoside triphosphate binding); GO:0044464(cellular_component:cell part); GO:0003674(molecular_function:molecular_function); GO:0005488(molecular_function:binding); GO:0051301(biological_process:…		COG0465(O:Posttranslational modification, protein turnover, chaperones )	PF01434.15(Peptidase_M41:Peptidase family M41); PF00004.26(AAA:ATPase family associated with various cellular activities (AAA)); PF06480.12(FtsH_ext:FtsH Extracellular); PF07728.11(AAA_5:AAA domain (dynein-related subfamily)); PF06068.10(TIP49:TIP49 C-terminus)	ER	20	42	69	High
WP_081327147.1	3356146568	3219404093	3248362454	3528507278	3328680749	3612320154	3369339556	3457208075	3415971915	Tol-Pal system beta propeller repeat protein TolB [Pseudomonas fluorescens]	K03641	tolB	GO:0005575(cellular_component:cellular_component); GO:0008104(biological_process:protein localization); GO:0051234(biological_process:establishment of localization); GO:0017038(biological_process:protein import); GO:0044464(cellular_component:cell part); GO:0045184(biological_process:establishment of protein localization); GO:0044765(biological_process:single-organism transport); GO:0008150(biolo…		COG0823(U:Intracellular trafficking, secretion, and vesicular transport )	PF07676.9(PD40:WD40-like Beta Propeller Repeat); PF04052.10(TolB_N:TolB amino-terminal domain); PF00930.18(DPPIV_N:Dipeptidyl peptidase IV (DPP IV) N-terminal region)	extracellular	18	48	47.5	High
WP_034109878.1	3108363027	2983646206	3230074858	3277888194	3315685804	3426241421	3384628822	3782712433	3556214335	MULTISPECIES: adenosylhomocysteinase [Pseudomonas]	K01251	E3.3.1.1, ahcY	GO:0016787(molecular_function:hydrolase activity); GO:0044710(biological_process:single-organism metabolic process); GO:0009987(biological_process:cellular process); GO:0016801(molecular_function:hydrolase activity, acting on ether bonds); GO:0004013(molecular_function:adenosylhomocysteinase activity); GO:0016802(molecular_function:trialkylsulfonium hydrolase activity); GO:0044237(biological_proc…	pfw00270(Cysteine and methionine metabolism)	COG0499(H:Coenzyme transport and metabolism )	PF05221.14(AdoHcyase:S-adenosyl-L-homocysteine hydrolase); PF00670.18(AdoHcyase_NAD:S-adenosyl-L-homocysteine hydrolase, NAD binding domain)	cytoplasmic	18	51	51.4	High
WP_003174719.1	3215812025	3168343274	3278012969	3189204690	3744207471	3199963394	3308019680	3490137293	3464546330	MULTISPECIES: NADH-quinone oxidoreductase subunit B [Pseudomonas]	K00331	nuoB	GO:0003674(molecular_function:molecular_function); GO:0005488(molecular_function:binding); GO:0003954(molecular_function:NADH dehydrogenase activity); GO:0044699(biological_process:single-organism process); GO:0016491(molecular_function:oxidoreductase activity); GO:0043169(molecular_function:cation binding); GO:0044710(biological_process:single-organism metabolic process); GO:0048038(molecular_fu…	pfw00190(Oxidative phosphorylation)	COG0377(C:Energy production and conversion )	PF01058.19(Oxidored_q6:NADH ubiquinone oxidoreductase, 20 Kd subunit)	cytoplasmic	11	67	25.4	High
WP_069021890.1	3769355094	3763809840	3631322458	3003657620	3334715447	3244594003	3285277212	2011296745	2313930817	fumarylacetoacetase [Pseudomonas fluorescens]					COG0179(Q:Secondary metabolites biosynthesis, transport and catabolism )	PF01557.15(FAA_hydrolase:Fumarylacetoacetate (FAA) hydrolase family); PF09298.8(FAA_hydrolase_N:Fumarylacetoacetase N-terminal)	peroxisomal	9	26	46.2	High
WP_034109244.1	2665302723	2528413188	2757114104	3258538121	3095111840	2967538655	3222438693	3450282560	3297136202	MULTISPECIES: IMP dehydrogenase [Pseudomonas]	K00088	IMPDH, guaB	GO:0009167(biological_process:purine ribonucleoside monophosphate metabolic process); GO:0009165(biological_process:nucleotide biosynthetic process); GO:0044281(biological_process:small molecule metabolic process); GO:0009161(biological_process:ribonucleoside monophosphate metabolic process); GO:1901362(biological_process:organic cyclic compound biosynthetic process); GO:0042451(biological_proces…	pfw00230(Purine metabolism)	COG0517(R:General function prediction only ); COG0516(F:Nucleotide transport and metabolism )	PF00478.22(IMPDH:IMP dehydrogenase / GMP reductase domain); PF00571.25(CBS:CBS domain); PF03060.12(NMO:Nitronate monooxygenase)	cytoplasmic	17	57	51.9	High
WP_069078285.1	3949042015	3392526457	4481427263	2749556667	3084904242	2767383391	1707808072	1813814538	1837768704	BON domain-containing protein [Pseudomonas fluorescens]			GO:0008483(molecular_function:transaminase activity); GO:0016740(molecular_function:transferase activity); GO:0003674(molecular_function:molecular_function); GO:0016769(molecular_function:transferase activity, transferring nitrogenous groups); GO:0003824(molecular_function:catalytic activity)		COG2823(R:General function prediction only )	PF04972.14(BON:BON domain)	mitochondrial	9	47	20.9	High
WP_034108643.1	2732461530	2622812526	2680728651	3000380233	2913694289	3071762105	2966098884	3030261603	2834441338	MULTISPECIES: phosphoenolpyruvate carboxykinase (ATP) [Pseudomonas]	K01610	E4.1.1.49, pckA	GO:0035639(molecular_function:purine ribonucleoside triphosphate binding); GO:0016310(biological_process:phosphorylation); GO:0005996(biological_process:monosaccharide metabolic process); GO:0003674(molecular_function:molecular_function); GO:0016830(molecular_function:carbon-carbon lyase activity); GO:0044283(biological_process:small molecule biosynthetic process); GO:0000166(molecular_function:n…	pfw00620(Pyruvate metabolism); pfw00010(Glycolysis / Gluconeogenesis); pfw00020(Citrate cycle (TCA cycle)); pfw01200(Carbon metabolism)	COG1866(C:Energy production and conversion )	PF01293.17(PEPCK_ATP:Phosphoenolpyruvate carboxykinase)	cytoplasmic	11	38	55.4	High
WP_016979041.1	2704151003	2626253290	2514359690	2971997824	2931416996	3058763922	2887458433	2896210282	3163570585	MULTISPECIES: two-component system response regulator OmpR [Pseudomonas]	K07659	ompR	GO:0080090(biological_process:regulation of primary metabolic process); GO:0019222(biological_process:regulation of metabolic process); GO:0031326(biological_process:regulation of cellular biosynthetic process); GO:0031323(biological_process:regulation of cellular metabolic process); GO:0003674(molecular_function:molecular_function); GO:0005488(molecular_function:binding); GO:0003676(molecular_fu…	pfw02020(Two-component system)	COG0745(T:Signal transduction mechanisms )	PF00072.21(Response_reg:Response regulator receiver domain); PF00486.25(Trans_reg_C:Transcriptional regulatory protein, C terminal)	nuclear	11	49	27.4	High
WP_034102398.1	2716545306	2862681219	2714910693	2420148674	2569212889	2689854855	2488657822	2413360195	2507057693	MULTISPECIES: amino acid ABC transporter ATP-binding protein [Pseudomonas]			GO:0015424(molecular_function:amino acid-transporting ATPase activity); GO:0005342(molecular_function:organic acid transmembrane transporter activity); GO:0016787(molecular_function:hydrolase activity); GO:0035639(molecular_function:purine ribonucleoside triphosphate binding); GO:0006865(biological_process:amino acid transport); GO:0000166(molecular_function:nucleotide binding); GO:1903825(biolog…		COG1126(E:Amino acid transport and metabolism )	PF00005.24(ABC_tran:ABC transporter); PF13304.3(AAA_21:AAA domain, putative AbiEii toxin, Type IV TA system); PF02463.16(SMC_N:RecF/RecN/SMC N terminal domain)	cytoplasmic	6	19	27	High
WP_069021544.1	2407093333	2243415646	2368857747	2065025414	2885514938	3093712874	2671201933	2742327941	2762809550	phosphomethylpyrimidine synthase ThiC [Pseudomonas fluorescens]	K03147	thiC	GO:0006772(biological_process:thiamine metabolic process); GO:0006732(biological_process:coenzyme metabolic process); GO:0072528(biological_process:pyrimidine-containing compound biosynthetic process); GO:0044249(biological_process:cellular biosynthetic process); GO:0034641(biological_process:cellular nitrogen compound metabolic process); GO:0006807(biological_process:nitrogen compound metabolic …	pfw00730(Thiamine metabolism)	COG0422(H:Coenzyme transport and metabolism )	PF01964.15(ThiC_Rad_SAM:Radical SAM ThiC family); PF13667.3(ThiC-associated:ThiC-associated domain)	cytoplasmic	18	44	70.2	High
WP_069022136.1	2314087743	2205691424	2332880646	2522000316	2313927810	2483040934	2557988789	2420939468	2509930476	outer membrane protein assembly factor BamA [Pseudomonas fluorescens]	K07277	SAM50, TOB55, bamA	GO:0022607(biological_process:cellular component assembly); GO:0061024(biological_process:membrane organization); GO:0009279(cellular_component:cell outer membrane); GO:0071840(biological_process:cellular component organization or biogenesis); GO:0051205(biological_process:protein insertion into membrane); GO:0016021(cellular_component:integral component of membrane); GO:0016020(cellular_componen…		COG4775(M:Cell wall/membrane/envelope biogenesis )	PF01103.20(Bac_surface_Ag:Surface antigen); PF07244.12(POTRA:Surface antigen variable number repeat); PF08478.7(POTRA_1:POTRA domain, FtsQ-type)	plasma membrane	15	26	87.6	High
WP_034110052.1	2572845211	2405106246	2608890420	2752597676	2284778512	2320642457	2221125180	2199771892	2317881862	MULTISPECIES: DUF4399 domain-containing protein [Pseudomonas]						PF14347.3(DUF4399:Domain of unknown function (DUF4399))	extracellular	6	51	15.3	High
WP_025859271.1	2324657593	2164470862	2319488312	2587737978	2422749616	2348197978	2460332750	2544523899	2491760551	MULTISPECIES: flavodoxin-dependent (E)-4-hydroxy-3-methylbut-2-enyl-diphosphate synthase [Pseudomonas]	K03526	gcpE, ispG	GO:0043169(molecular_function:cation binding); GO:0019752(biological_process:carboxylic acid metabolic process); GO:0044249(biological_process:cellular biosynthetic process); GO:0019288(biological_process:isopentenyl diphosphate biosynthetic process, methylerythritol 4-phosphate pathway); GO:0046490(biological_process:isopentenyl diphosphate metabolic process); GO:0003674(molecular_function:molec…	pfw00900(Terpenoid backbone biosynthesis)	COG0821(I:Lipid transport and metabolism )	PF04551.11(GcpE:GcpE protein)	cytoplasmic	16	55	39.6	High
WP_069021686.1	2336875023	2299644369	2264551652	2347913900	2481170353	2098911286	2471385714	2395030261	2477938000	isoleucine--tRNA ligase [Pseudomonas fluorescens]	K01870	IARS, ileS	GO:0080090(biological_process:regulation of primary metabolic process); GO:0019222(biological_process:regulation of metabolic process); GO:0044281(biological_process:small molecule metabolic process); GO:1901363(molecular_function:heterocyclic compound binding); GO:1901360(biological_process:organic cyclic compound metabolic process); GO:0044710(biological_process:single-organism metabolic proces…	pfw00970(Aminoacyl-tRNA biosynthesis)	COG0060(J:Translation, ribosomal structure and biogenesis )	PF00133.19(tRNA-synt_1:tRNA synthetases class I (I, L, M and V)); PF08264.10(Anticodon_1:Anticodon-binding domain of tRNA); PF09334.8(tRNA-synt_1g:tRNA synthetases class I (M)); PF13603.3(tRNA-synt_1_2:Leucyl-tRNA synthetase, Domain 2); PF01406.16(tRNA-synt_1e:tRNA synthetases class I (C) catalytic domain)	cytoplasmic	22	29	105.7	High
WP_069078521.1	2005617790	2190340513	2011452396	2448022243	2163284518	2132249014	2333179776	2365953903	2290996493	MULTISPECIES: DegT/DnrJ/EryC1/StrS aminotransferase family protein [Pseudomonas]			GO:0008483(molecular_function:transaminase activity); GO:0016740(molecular_function:transferase activity); GO:0003674(molecular_function:molecular_function); GO:0016769(molecular_function:transferase activity, transferring nitrogenous groups); GO:0003824(molecular_function:catalytic activity)		COG0399(E:Amino acid transport and metabolism )	PF01041.14(DegT_DnrJ_EryC1:DegT/DnrJ/EryC1/StrS aminotransferase family)	cytoplasmic	11	48	41.2	High
WP_010567461.1	1994182846	1885943116	2006274848	2183581558	2362647542	2107303455	2464377194	2246617129	2427739032	MULTISPECIES: DUF2059 domain-containing protein [Pseudomonas]					COG3184(S:Function unknown )	PF09832.6(DUF2059:Uncharacterized protein conserved in bacteria (DUF2059))	extracellular	6	45	18.7	High
WP_010211319.1	2470940555	2389916959	2153198083	2200608364	2124540392	1938019398	1907238550	1625997641	1763235820	MULTISPECIES: CoA transferase subunit A [Pseudomonas]	K01028	E2.8.3.5A, scoA	GO:0016782(molecular_function:transferase activity, transferring sulfur-containing groups); GO:0008152(biological_process:metabolic process); GO:0008410(molecular_function:CoA-transferase activity); GO:0003824(molecular_function:catalytic activity); GO:0016740(molecular_function:transferase activity); GO:0003674(molecular_function:molecular_function); GO:0008260(molecular_function:3-oxoacid CoA-t…	pfw00650(Butanoate metabolism); pfw00072(Synthesis and degradation of ketone bodies); pfw00280(Valine, leucine and isoleucine degradation)	COG1788(I:Lipid transport and metabolism )	PF01144.20(CoA_trans:Coenzyme A transferase)	cytoplasmic	10	77	25	High
WP_034102217.1	1962319481	1719006643	1717006878	2231531927	2133200058	2005395827	2189242949	2194477663	2112649679	MULTISPECIES: UDP-N-acetylglucosamine 1-carboxyvinyltransferase [Pseudomonas]	K00790	murA	GO:0022604(biological_process:regulation of cell morphogenesis); GO:0030203(biological_process:glycosaminoglycan metabolic process); GO:0034645(biological_process:cellular macromolecule biosynthetic process); GO:0008760(molecular_function:UDP-N-acetylglucosamine 1-carboxyvinyltransferase activity); GO:0044699(biological_process:single-organism process); GO:0050793(biological_process:regulation of…	pfw00550(Peptidoglycan biosynthesis); pfw00520(Amino sugar and nucleotide sugar metabolism)	COG0766(M:Cell wall/membrane/envelope biogenesis )	PF00275.17(EPSP_synthase:EPSP synthase (3-phosphoshikimate 1-carboxyvinyltransferase))	cytoplasmic	13	37	45	High
WP_069078399.1	1955537657	1854669580	1821735262	1363848551	1403972338	1625866504	2020065369	2144011387	2024542435	indole-3-glycerol phosphate synthase TrpC [Pseudomonas fluorescens]					COG0134(E:Amino acid transport and metabolism )	PF00218.18(IGPS:Indole-3-glycerol phosphate synthase)	cytoplasmic	10	42	30.2	High
WP_034110260.1	2108644000	2024623520	2021009281	2086903838	2041573143	2235125992	1902032164	1824876948	1881358057	MULTISPECIES: RidA family protein [Pseudomonas]					COG0251(J:Translation, ribosomal structure and biogenesis )	PF01042.18(Ribonuc_L-PSP:Endoribonuclease L-PSP)	cytoplasmic	3	16	12.8	High
WP_010206793.1	1758415537	1942226705	1789156449	1929728392	1923396175	1901382427	1962229176	2022631494	2128739435	MULTISPECIES: ribosome silencing factor [Pseudomonas]	K09710	ybeB	GO:0022607(biological_process:cellular component assembly); GO:0009892(biological_process:negative regulation of metabolic process); GO:0080090(biological_process:regulation of primary metabolic process); GO:0019222(biological_process:regulation of metabolic process); GO:0051246(biological_process:regulation of protein metabolic process); GO:0043933(biological_process:macromolecular complex subun…		COG0799(S:Function unknown )	PF02410.12(RsfS:Ribosomal silencing factor during starvation)	cytoplasmic	4	28	18.1	High
WP_034104000.1	1486666117	1440740059	1357829820	2054878389	1898040579	1628913735	2184618510	2582369140	2384553676	MULTISPECIES: efflux RND transporter periplasmic adaptor subunit [Pseudomonas]						PF16576.2(HlyD_D23:Barrel-sandwich domain of CusB or HlyD membrane-fusion); PF13533.3(Biotin_lipoyl_2:Biotin-lipoyl like); PF13437.3(HlyD_3:HlyD family secretion protein); PF00529.17(HlyD:HlyD membrane-fusion protein of T1SS)	extracellular	6	17	40.7	High
WP_069021184.1	2034821441	2297326474	2100186609	1861221717	2000340061	1713047343	1549219518	1643277427	1624244476	MULTISPECIES: peptidoglycan-binding protein LysM [Pseudomonas]					COG1652(S:Function unknown )	PF04972.14(BON:BON domain); PF01476.17(LysM:LysM domain)	peroxisomal	2	16	15.4	High
WP_034109012.1	1787945954	1677415327	1436988979	1868987026	1868817689	1815484985	1953578749	2142310733	2055411213	MULTISPECIES: keto-deoxy-phosphogluconate aldolase [Pseudomonas]	K01625	eda	GO:0003824(molecular_function:catalytic activity); GO:0008675(molecular_function:2-dehydro-3-deoxy-phosphogluconate aldolase activity); GO:0016829(molecular_function:lyase activity); GO:0016830(molecular_function:carbon-carbon lyase activity); GO:0016832(molecular_function:aldehyde-lyase activity); GO:0016833(molecular_function:oxo-acid-lyase activity); GO:0008700(molecular_function:4-hydroxy-2-o…	pfw00630(Glyoxylate and dicarboxylate metabolism); pfw00030(Pentose phosphate pathway); pfw01200(Carbon metabolism)	COG0800(G:Carbohydrate transport and metabolism )	PF01081.16(Aldolase:KDPG and KHG aldolase)	peroxisomal	11	76	23.3	High
WP_034105706.1	1943643979	2199898058	2269130237	1724918481	1782231368	1906239025	1441144179	1681240556	1393549089	MULTISPECIES: RNA chaperone Hfq [Pseudomonas]	K03666	hfq	GO:0080090(biological_process:regulation of primary metabolic process); GO:0019222(biological_process:regulation of metabolic process); GO:0031326(biological_process:regulation of cellular biosynthetic process); GO:0031323(biological_process:regulation of cellular metabolic process); GO:0003674(molecular_function:molecular_function); GO:0005488(molecular_function:binding); GO:0003676(molecular_fu…	pfw02024(Quorum sensing); pfw03018(RNA degradation)	COG1923(T:Signal transduction mechanisms )		cytoplasmic	4	42	9.3	High
WP_015886133.1	1603083471	1401143945	1530757457	1869817743	2252562723	1760472573	2530377922	1900837260	1944292947	MULTISPECIES: bacterioferritin [Pseudomonas]	K03594	bfr	GO:0008152(biological_process:metabolic process); GO:0050801(biological_process:ion homeostasis); GO:0006826(biological_process:iron ion transport); GO:0042592(biological_process:homeostatic process); GO:0055072(biological_process:iron ion homeostasis); GO:0003674(molecular_function:molecular_function); GO:0005488(molecular_function:binding); GO:0055076(biological_process:transition metal ion hom…	pfw00860(Porphyrin and chlorophyll metabolism)	COG2193(P:Inorganic ion transport and metabolism )	PF00210.21(Ferritin:Ferritin-like domain)	cytoplasmic	7	69	18.1	High
WP_034105637.1	2395624574	2244941914	2889162551	1899572538	1778858985	1803644713	1142092431	1087344085	1052841909	MULTISPECIES: bacterioferritin [Pseudomonas]			GO:0050801(biological_process:ion homeostasis); GO:0006826(biological_process:iron ion transport); GO:0042592(biological_process:homeostatic process); GO:0055072(biological_process:iron ion homeostasis); GO:0003674(molecular_function:molecular_function); GO:0005488(molecular_function:binding); GO:0055076(biological_process:transition metal ion homeostasis); GO:0098771(biological_process:inorganic…		COG2193(P:Inorganic ion transport and metabolism )	PF00210.21(Ferritin:Ferritin-like domain); PF02915.14(Rubrerythrin:Rubrerythrin)	cytoplasmic	7	49	19.9	High
WP_069021576.1	2126358396	2021039925	1854809975	1484684179	1794327559	1894119804	1606745472	1528222956	1600619601	MULTISPECIES: sulfate adenylyltransferase subunit CysN [Pseudomonas]	K00955	cysNC	GO:0035639(molecular_function:purine ribonucleoside triphosphate binding); GO:0016310(biological_process:phosphorylation); GO:0070813(biological_process:hydrogen sulfide metabolic process); GO:0044249(biological_process:cellular biosynthetic process); GO:0003674(molecular_function:molecular_function); GO:0070814(biological_process:hydrogen sulfide biosynthetic process); GO:0043167(molecular_funct…	pfw00920(Sulfur metabolism); pfw00450(Selenocompound metabolism); pfw00261(Monobactam biosynthesis); pfw00230(Purine metabolism)	COG0529(P:Inorganic ion transport and metabolism ); COG2895(P:Inorganic ion transport and metabolism )	PF01583.17(APS_kinase:Adenylylsulphate kinase); PF00009.24(GTP_EFTU:Elongation factor Tu GTP binding domain); PF01926.20(MMR_HSR1:50S ribosome-binding GTPase); PF03144.22(GTP_EFTU_D2:Elongation factor Tu domain 2)	cytoplasmic	14	32	68.8	High
WP_003171186.1	1874760358	1928822698	1880985476	1672989559	1773485501	1695137942	1555701307	1810007754	1686303016	MULTISPECIES: ubiquinone/menaquinone biosynthesis C-methyltransferase UbiE [Pseudomonas]	K03183	ubiE	GO:0030580(molecular_function:quinone cofactor methyltransferase activity); GO:0003674(molecular_function:molecular_function); GO:0006732(biological_process:coenzyme metabolic process); GO:0006733(biological_process:oxidoreduction coenzyme metabolic process); GO:0009234(biological_process:menaquinone biosynthetic process); GO:0009233(biological_process:menaquinone metabolic process); GO:0044249(b…	pfw00130(Ubiquinone and other terpenoid-quinone biosynthesis)	COG2226(H:Coenzyme transport and metabolism )	PF01209.15(Ubie_methyltran:ubiE/COQ5 methyltransferase family); PF13649.3(Methyltransf_25:Methyltransferase domain); PF13847.3(Methyltransf_31:Methyltransferase domain); PF08241.9(Methyltransf_11:Methyltransferase domain); PF13489.3(Methyltransf_23:Methyltransferase domain); PF08242.9(Methyltransf_12:Methyltransferase domain); PF01135.16(PCMT:Protein-L-isoaspartate(D-aspartate) O-methyltransferas…	cytoplasmic	13	62	28.3	High
WP_028615272.1	1612149016	1697308476	1575445716	1709198906	1732626247	1548506143	1882288192	2064286361	1832607006	MULTISPECIES: MetQ/NlpA family lipoprotein [Pseudomonas]					COG1464(P:Inorganic ion transport and metabolism )	PF03180.11(Lipoprotein_9:NLPA lipoprotein)	ER	10	49	28.2	High
WP_034110258.1	1771349303	1842937674	1876834670	1699165252	1742251303	2051667230	1679369713	1724087090	1621861557	MULTISPECIES: alanine racemase [Pseudomonas]					COG0787(M:Cell wall/membrane/envelope biogenesis )	PF01168.17(Ala_racemase_N:Alanine racemase, N-terminal domain); PF00842.18(Ala_racemase_C:Alanine racemase, C-terminal domain)	mitochondrial	9	31	38.8	High
WP_034103996.1	1364511103	1352403208	1383339849	1692562444	1737792389	1724199731	1823193032	2262870606	1980121921	MULTISPECIES: AdeC/AdeK/OprM family multidrug efflux complex outer membrane factor [Pseudomonas]			GO:0006810(biological_process:transport); GO:0051234(biological_process:establishment of localization); GO:0008150(biological_process:biological_process); GO:0005215(molecular_function:transporter activity); GO:0016021(cellular_component:integral component of membrane); GO:0016020(cellular_component:membrane); GO:0044464(cellular_component:cell part); GO:0019867(cellular_component:outer membrane)…		COG1538(M:Cell wall/membrane/envelope biogenesis )	PF02321.15(OEP:Outer membrane efflux protein)	extracellular	11	42	52.7	High
WP_034105566.1	1571640950	1641158969	1564079234	1783516529	1735095231	1746056056	1853559712	1767937258	1753231305	bifunctional phosphoribosylaminoimidazolecarboxamide formyltransferase/IMP cyclohydrolase PurH [Pseudomonas fluorescens]			GO:0009124(biological_process:nucleoside monophosphate biosynthetic process); GO:0003937(molecular_function:IMP cyclohydrolase activity); GO:0046390(biological_process:ribose phosphate biosynthetic process); GO:0009161(biological_process:ribonucleoside monophosphate metabolic process); GO:0009117(biological_process:nucleotide metabolic process); GO:0016741(molecular_function:transferase activity,…		COG0138(F:Nucleotide transport and metabolism )	PF01808.15(AICARFT_IMPCHas:AICARFT/IMPCHase bienzyme); PF02142.19(MGS:MGS-like domain)	cytoplasmic	15	40	57.4	High
WP_034104618.1	1738303426	1816436458	1757141687	1735936996	1592599436	1593744044	1570300049	1550167940	1498512741	MULTISPECIES: 6-phosphogluconate dehydrogenase (decarboxylating) [Pseudomonas]	K00033	PGD, gnd, gntZ	GO:0006739(biological_process:NADP metabolic process); GO:0006732(biological_process:coenzyme metabolic process); GO:0006733(biological_process:oxidoreduction coenzyme metabolic process); GO:0009117(biological_process:nucleotide metabolic process); GO:0034641(biological_process:cellular nitrogen compound metabolic process); GO:0006098(biological_process:pentose-phosphate shunt); GO:0003674(molecu…	pfw00030(Pentose phosphate pathway); pfw00480(Glutathione metabolism); pfw01200(Carbon metabolism)	COG1023(G:Carbohydrate transport and metabolism )	PF03446.12(NAD_binding_2:NAD binding domain of 6-phosphogluconate dehydrogenase); PF00393.16(6PGD:6-phosphogluconate dehydrogenase, C-terminal domain)	mitochondrial	11	47	35.2	High
WP_025855126.1	1586518890	1421260730	1527741398	1542848558	1525624934	1547958082	1794486864	1709810468	1733500222	MULTISPECIES: type I methionyl aminopeptidase [Pseudomonas]	K01265	map	GO:0004177(molecular_function:aminopeptidase activity); GO:0008238(molecular_function:exopeptidase activity); GO:0003674(molecular_function:molecular_function); GO:0005488(molecular_function:binding); GO:0008233(molecular_function:peptidase activity); GO:0008235(molecular_function:metalloexopeptidase activity); GO:0008237(molecular_function:metallopeptidase activity); GO:0043169(molecular_functio…		COG0024(J:Translation, ribosomal structure and biogenesis )	PF00557.21(Peptidase_M24:Metallopeptidase family M24)	cytoplasmic	6	25	28.8	High
WP_003187784.1	1536020694	1539387005	1530851372	1654335830	1579282189	1762112701	1718964348	1756649579	1627738968	MULTISPECIES: 1-(5-phosphoribosyl)-5-((5-phosphoribosylamino)methylideneamino)imidazole-4-carboxamide isomerase [Pseudomonas]	K01814	hisA	GO:0019752(biological_process:carboxylic acid metabolic process); GO:0044249(biological_process:cellular biosynthetic process); GO:0034641(biological_process:cellular nitrogen compound metabolic process); GO:0006807(biological_process:nitrogen compound metabolic process); GO:0003674(molecular_function:molecular_function); GO:0044281(biological_process:small molecule metabolic process); GO:0044283…	pfw00340(Histidine metabolism); pfw01230(Biosynthesis of amino acids)	COG0106(E:Amino acid transport and metabolism )	PF00977.18(His_biosynth:Histidine biosynthesis protein); PF01207.14(Dus:Dihydrouridine synthase (Dus))	cytoplasmic	9	46	25.7	High
WP_069023382.1	1742043278	1747204210	1653545426	1641102162	1608083563	1603038644	1509949141	1359125424	1513959634	aminopeptidase N [Pseudomonas fluorescens]					COG0308(E:Amino acid transport and metabolism )	PF11940.5(DUF3458:Domain of unknown function (DUF3458)); PF01433.17(Peptidase_M1:Peptidase family M1)	cytoplasmic	21	25	99	High
WP_003174721.1	1501129161	1412287142	1506503830	1587996644	1415596420	1687976217	1625749240	1640096762	1718073289	MULTISPECIES: NADH-quinone oxidoreductase subunit NuoE [Pseudomonas]	K00334	nuoE	GO:0005488(molecular_function:binding); GO:0043169(molecular_function:cation binding); GO:0044710(biological_process:single-organism metabolic process); GO:0051540(molecular_function:metal cluster binding); GO:0003824(molecular_function:catalytic activity); GO:0008137(molecular_function:NADH dehydrogenase (ubiquinone) activity); GO:0051536(molecular_function:iron-sulfur cluster binding); GO:00515…	pfw00190(Oxidative phosphorylation)	COG1905(C:Energy production and conversion )	PF01257.16(2Fe-2S_thioredx:Thioredoxin-like [2Fe-2S] ferredoxin)	cytoplasmic	5	51	18	High
WP_034110556.1	1748305425	1832827206	2139901185	1452243989	1753071865	1421376305	1269104551	1170543535	1180422486	MULTISPECIES: OsmC family peroxiredoxin [Pseudomonas]			GO:0044710(biological_process:single-organism metabolic process); GO:0050896(biological_process:response to stimulus); GO:0016209(molecular_function:antioxidant activity); GO:0009987(biological_process:cellular process); GO:0006950(biological_process:response to stress); GO:0006979(biological_process:response to oxidative stress); GO:0098869(biological_process:cellular oxidant detoxification); GO…		COG1764(O:Posttranslational modification, protein turnover, chaperones )	PF02566.16(OsmC:OsmC-like protein)	cytoplasmic	7	34	14.8	High
WP_010207341.1	1437063298	1444321855	1442733714	1507627777	1159238192	1784620891	1741408120	1641264005	1556156570	MULTISPECIES: glutamine synthetase [Pseudomonas]	K01915	glnA, GLUL	GO:0034024(molecular_function:glutamate-putrescine ligase activity); GO:1902047(biological_process:polyamine transmembrane transport); GO:0071704(biological_process:organic substance metabolic process); GO:0044283(biological_process:small molecule biosynthetic process); GO:0016211(molecular_function:ammonia ligase activity); GO:0019752(biological_process:carboxylic acid metabolic process); GO:001…	pfw02020(Two-component system); pfw00630(Glyoxylate and dicarboxylate metabolism); pfw00910(Nitrogen metabolism); pfw00220(Arginine biosynthesis); pfw00250(Alanine, aspartate and glutamate metabolism); pfw01230(Biosynthesis of amino acids)	COG0174(E:Amino acid transport and metabolism )	PF00120.21(Gln-synt_C:Glutamine synthetase, catalytic domain)	cytoplasmic	12	36	51	High
WP_034108422.1	1581688886	1604377717	1500261999	1381125981	1484680516	1428629040	1330829627	1438510523	1438633624	MULTISPECIES: arginine N-succinyltransferase [Pseudomonas]	K00673	astA	GO:0044282(biological_process:small molecule catabolic process); GO:0019752(biological_process:carboxylic acid metabolic process); GO:0009063(biological_process:cellular amino acid catabolic process); GO:0006807(biological_process:nitrogen compound metabolic process); GO:0003674(molecular_function:molecular_function); GO:0044281(biological_process:small molecule metabolic process); GO:0009065(bio…	pfw00330(Arginine and proline metabolism)	COG3138(E:Amino acid transport and metabolism )	PF04958.9(AstA:Arginine N-succinyltransferase beta subunit)	cytoplasmic	14	50	37.4	High
WP_025856465.1	1336905737	1452970757	1239440957	1543321401	1668435426	1601011524	1668656194	1564631739	1594853850	MULTISPECIES: glutamate--tRNA ligase [Pseudomonas]	K01885	EARS, gltX	GO:0035639(molecular_function:purine ribonucleoside triphosphate binding); GO:0019752(biological_process:carboxylic acid metabolic process); GO:0090304(biological_process:nucleic acid metabolic process); GO:0034641(biological_process:cellular nitrogen compound metabolic process); GO:0006807(biological_process:nitrogen compound metabolic process); GO:0003674(molecular_function:molecular_function);…	pfw00860(Porphyrin and chlorophyll metabolism); pfw00970(Aminoacyl-tRNA biosynthesis)	COG0008(J:Translation, ribosomal structure and biogenesis )	PF00749.18(tRNA-synt_1c:tRNA synthetases class I (E and Q), catalytic domain)	cytoplasmic	14	39	56.2	High
WP_069077984.1	1606770163	1548807057	1510209699	1358267220	1283219572	1348749510	1177697024	1426285181	1366753080	cytochrome c oxidase accessory protein CcoG [Pseudomonas fluorescens]					COG0348(C:Energy production and conversion )	PF13746.3(Fer4_18:4Fe-4S dicluster domain); PF11614.5(FixG_C:IG-like fold at C-terminal of FixG, putative oxidoreductase); PF12838.4(Fer4_7:4Fe-4S dicluster domain); PF13187.3(Fer4_9:4Fe-4S dicluster domain); PF13534.3(Fer4_17:4Fe-4S dicluster domain); PF13183.3(Fer4_8:4Fe-4S dicluster domain); PF13237.3(Fer4_10:4Fe-4S dicluster domain)	vacuolar	8	15	53.5	High
WP_034110446.1	1349492823	1434791061	1576998211	1431055422	1278185951	1419157193	1148246200	1283009850	1207139711	MULTISPECIES: class I SAM-dependent methyltransferase [Pseudomonas]			GO:1901576(biological_process:organic substance biosynthetic process); GO:0044710(biological_process:single-organism metabolic process); GO:0044711(biological_process:single-organism biosynthetic process); GO:0006629(biological_process:lipid metabolic process); GO:0044238(biological_process:primary metabolic process); GO:0071704(biological_process:organic substance metabolic process); GO:0009058(…		COG2230(M:Cell wall/membrane/envelope biogenesis )	PF02353.17(CMAS:Mycolic acid cyclopropane synthetase); PF13649.3(Methyltransf_25:Methyltransferase domain); PF08241.9(Methyltransf_11:Methyltransferase domain); PF13847.3(Methyltransf_31:Methyltransferase domain); PF08242.9(Methyltransf_12:Methyltransferase domain); PF13489.3(Methyltransf_23:Methyltransferase domain)	peroxisomal	8	24	44.2	High
WP_010206772.1	1332566182	1378039727	1409113175	1055708222	1561896594	1088459830	1269227739	1316374617	1292477234	MULTISPECIES: HlyC/CorC family transporter [Pseudomonas]	K06189	corC	GO:0043168(molecular_function:anion binding); GO:0050662(molecular_function:coenzyme binding); GO:0044710(biological_process:single-organism metabolic process); GO:0050660(molecular_function:flavin adenine dinucleotide binding); GO:0016614(molecular_function:oxidoreductase activity, acting on CH-OH group of donors); GO:0008150(biological_process:biological_process); GO:0097159(molecular_function:…		COG4535(P:Inorganic ion transport and metabolism )	PF03471.14(CorC_HlyC:Transporter associated domain); PF00571.25(CBS:CBS domain)	peroxisomal	12	40	31.4	High
WP_034102803.1	1196679431	1186999394	1125430868	1341658317	1273644482	1391109145	1504102699	1462117636	1466479011	MULTISPECIES: protease HtpX [Pseudomonas]	K03799	htpX	GO:0004175(molecular_function:endopeptidase activity); GO:0003674(molecular_function:molecular_function); GO:0008270(molecular_function:zinc ion binding); GO:0008233(molecular_function:peptidase activity); GO:0008237(molecular_function:metallopeptidase activity); GO:0043169(molecular_function:cation binding); GO:0046914(molecular_function:transition metal ion binding); GO:0016021(cellular_compone…		COG0501(O:Posttranslational modification, protein turnover, chaperones )	PF01435.15(Peptidase_M48:Peptidase family M48)	plasma membrane	7	28	32.5	High
WP_034108630.1	1267438992	1203808352	1190840473	1032781952	1362785828	2428805593	1343984971	1346781137	1294825681	RNA-binding transcriptional accessory protein [Pseudomonas fluorescens]	K06959	tex	GO:0006139(biological_process:nucleobase-containing compound metabolic process); GO:0003676(molecular_function:nucleic acid binding); GO:0044238(biological_process:primary metabolic process); GO:0097159(molecular_function:organic cyclic compound binding); GO:0009987(biological_process:cellular process); GO:0006725(biological_process:cellular aromatic compound metabolic process); GO:0044237(biolog…		COG2183(K:Transcription )	PF09371.7(Tex_N:Tex-like protein N-terminal domain); PF16921.2(Tex_YqgF:Tex protein YqgF-like domain); PF12836.4(HHH_3:Helix-hairpin-helix motif); PF00575.20(S1:S1 RNA binding domain); PF14639.3(YqgF:Holliday-junction resolvase-like of SPT6)	cytoplasmic	18	31	84.7	High
WP_034109034.1	817648109	8.7516e+08	849958250	1089767900	1194055196	1164327681	1749029856	1413250049	1922927383	peptidase [Pseudomonas fluorescens]					COG3487(P:Inorganic ion transport and metabolism )	PF09375.7(Peptidase_M75:Imelysin)	extracellular	6	13	47.1	High
WP_069021702.1	1593029610	1458387235	1374413708	1274699714	1327068356	1356654071	1126297364	1080323372	9.41294e+08	hypothetical protein [Pseudomonas fluorescens]							cytoplasmic	3	41	8.2	High
WP_034102583.1	1184193857	9.89347e+08	1194157148	1213161621	1253718248	1152160668	1403337123	1429349337	1351113683	MULTISPECIES: malate dehydrogenase (quinone) [Pseudomonas]			GO:0008924(molecular_function:malate dehydrogenase (quinone) activity); GO:0019752(biological_process:carboxylic acid metabolic process); GO:0006099(biological_process:tricarboxylic acid cycle); GO:0003674(molecular_function:molecular_function); GO:0044281(biological_process:small molecule metabolic process); GO:0072350(biological_process:tricarboxylic acid metabolic process); GO:0044699(biologic…		COG0579(C:Energy production and conversion )	PF06039.12(Mqo:Malate:quinone oxidoreductase (Mqo))	mitochondrial	14	43	59.8	High
WP_034107703.1	1358610291	1245795513	1409966410	1370517638	1238238998	1191643736	1103032668	1144971683	1170116690	MULTISPECIES: peptide-methionine (S)-S-oxide reductase [Pseudomonas]					COG0225(O:Posttranslational modification, protein turnover, chaperones )	PF01625.18(PMSR:Peptide methionine sulfoxide reductase)	cytoplasmic	3	29	19.1	High
WP_069078090.1	1350264924	1259481962	1350608822	1551681144	1235052706	1106346768	1077883670	1182762990	1181829934	succinylglutamate-semialdehyde dehydrogenase [Pseudomonas fluorescens]					COG1012(C:Energy production and conversion )	PF00171.19(Aldedh:Aldehyde dehydrogenase family)	cytoplasmic	8	29	51.6	High
WP_034108276.1	1301579562	1251927146	1213681453	1198972281	1277795698	1250443354	1133638095	1145269737	1125425135	MULTISPECIES: enoyl-CoA hydratase [Pseudomonas]	K01692	paaF, echA	GO:0003824(molecular_function:catalytic activity); GO:0016835(molecular_function:carbon-oxygen lyase activity); GO:0016836(molecular_function:hydro-lyase activity); GO:0004300(molecular_function:enoyl-CoA hydratase activity); GO:0003674(molecular_function:molecular_function); GO:0008152(biological_process:metabolic process); GO:0008150(biological_process:biological_process); GO:0016829(molecular_…	pfw00380(Tryptophan metabolism); pfw00640(Propanoate metabolism); pfw00627(Aminobenzoate degradation); pfw00310(Lysine degradation); pfw00410(beta-Alanine metabolism); pfw01212(Fatty acid metabolism); pfw00930(Caprolactam degradation); pfw00362(Benzoate degradation); pfw00903(Limonene and pinene degradation); pfw00360(Phenylalanine metabolism); pfw00650(Butanoate metabolism); pfw00281(Geraniol de…	COG1024(I:Lipid transport and metabolism )	PF00378.17(ECH_1:Enoyl-CoA hydratase/isomerase); PF16113.2(ECH_2:Enoyl-CoA hydratase/isomerase)	peroxisomal	5	33	24.5	High
WP_034110188.1	1065080001	1076994095	8.56936e+08	1080177397	1170071303	1130138301	1211799984	1372978085	1323585510	isoprenoid biosynthesis protein ElbB [Pseudomonas fluorescens]					COG3155(Q:Secondary metabolites biosynthesis, transport and catabolism )	PF01965.21(DJ-1_PfpI:DJ-1/PfpI family)	cytoplasmic	3	33	23.3	High
WP_003190005.1	1047494324	9.62046e+08	1136613130	1135490112	1140679184	1256366332	1302595204	1160387141	1247448586	MULTISPECIES: succinate dehydrogenase, cytochrome b556 subunit [Pseudomonas]	K00241	sdhC, frdC	GO:0019752(biological_process:carboxylic acid metabolic process); GO:1990204(cellular_component:oxidoreductase complex); GO:0006099(biological_process:tricarboxylic acid cycle); GO:0003674(molecular_function:molecular_function); GO:0044281(biological_process:small molecule metabolic process); GO:0000104(molecular_function:succinate dehydrogenase activity); GO:0044699(biological_process:single-org…	pfw00190(Oxidative phosphorylation); pfw00650(Butanoate metabolism); pfw00020(Citrate cycle (TCA cycle)); pfw01200(Carbon metabolism)	COG2009(C:Energy production and conversion )	PF01127.19(Sdh_cyt:Succinate dehydrogenase/Fumarate reductase transmembrane subunit)	extracellular	4	36	13.4	High
WP_034102253.1	1154031256	1238152903	1223190495	1253364112	1285707444	1320021349	1108976688	1067476101	1034779701	MULTISPECIES: UDP-N-acetylmuramate--L-alanine ligase [Pseudomonas]	K01924	murC	GO:0022604(biological_process:regulation of cell morphogenesis); GO:0008763(molecular_function:UDP-N-acetylmuramate-L-alanine ligase activity); GO:0008152(biological_process:metabolic process); GO:0022603(biological_process:regulation of anatomical structure morphogenesis); GO:0035639(molecular_function:purine ribonucleoside triphosphate binding); GO:0044699(biological_process:single-organism pro…	pfw00550(Peptidoglycan biosynthesis); pfw00471(D-Glutamine and D-glutamate metabolism)	COG0773(M:Cell wall/membrane/envelope biogenesis )	PF08245.9(Mur_ligase_M:Mur ligase middle domain); PF01225.22(Mur_ligase:Mur ligase family, catalytic domain); PF02875.18(Mur_ligase_C:Mur ligase family, glutamate ligase domain)	cytoplasmic	10	34	52.1	High
WP_069078485.1	1166001221	1149250592	1157245068	986619733	1266515202	9.72425e+08	1061050409	1119142877	1117689424	signal recognition particle-docking protein FtsY [Pseudomonas fluorescens]					COG0552(U:Intracellular trafficking, secretion, and vesicular transport )	PF00448.19(SRP54:SRP54-type protein, GTPase domain); PF02881.16(SRP54_N:SRP54-type protein, helical bundle domain); PF06414.9(Zeta_toxin:Zeta toxin); PF13604.3(AAA_30:AAA domain)	cytoplasmic	17	52	50.2	High
WP_015886540.1	1311279126	1099182990	1326751233	1188942682	8.2571e+08	9.22937e+08	1055729171	9.3357e+08	1022012863	MULTISPECIES: hydrogen peroxide-inducible genes activator [Pseudomonas]	K04761	oxyR	GO:0080090(biological_process:regulation of primary metabolic process); GO:0019222(biological_process:regulation of metabolic process); GO:0031326(biological_process:regulation of cellular biosynthetic process); GO:0031323(biological_process:regulation of cellular metabolic process); GO:0003674(molecular_function:molecular_function); GO:0001071(molecular_function:nucleic acid binding transcriptio…			PF03466.17(LysR_substrate:LysR substrate binding domain); PF00126.24(HTH_1:Bacterial regulatory helix-turn-helix protein, lysR family)	nuclear	12	49	33.5	High
WP_003189779.1	9.0262e+08	9.93481e+08	9.38291e+08	1080531302	9.48097e+08	9.85454e+08	1047438444	1089771065	1183434753	MULTISPECIES: integration host factor subunit beta [Pseudomonas]	K05788	ihfB, himD	GO:0019219(biological_process:regulation of nucleobase-containing compound metabolic process); GO:0080090(biological_process:regulation of primary metabolic process); GO:0019222(biological_process:regulation of metabolic process); GO:0051246(biological_process:regulation of protein metabolic process); GO:0031323(biological_process:regulation of cellular metabolic process); GO:0090304(biological_p…		COG0776(L:Replication, recombination and repair )	PF00216.18(Bac_DNA_binding:Bacterial DNA-binding protein)	cytoplasmic	5	48	11	High
WP_010206489.1	9.57952e+08	8.68635e+08	8.85075e+08	9.37799e+08	1049410900	1011712915	1066750876	1092545672	1252161883	MULTISPECIES: GTPase ObgE [Pseudomonas]	K03979	obgE, cgtA	GO:0035639(molecular_function:purine ribonucleoside triphosphate binding); GO:0003674(molecular_function:molecular_function); GO:0005488(molecular_function:binding); GO:0000166(molecular_function:nucleotide binding); GO:1901363(molecular_function:heterocyclic compound binding); GO:0071840(biological_process:cellular component organization or biogenesis); GO:0001882(molecular_function:nucleoside b…		COG0536(R:General function prediction only )	PF01018.19(GTP1_OBG:GTP1/OBG); PF01926.20(MMR_HSR1:50S ribosome-binding GTPase); PF02421.15(FeoB_N:Ferrous iron transport protein B)	cytoplasmic	11	46	44.8	High
WP_034102409.1	9.76569e+08	9.14558e+08	9.90344e+08	1002319193	1053015070	9.77013e+08	1094038113	1097103022	1027683296	MULTISPECIES: dihydroorotase [Pseudomonas]	K01465	URA4, pyrC	GO:0044710(biological_process:single-organism metabolic process); GO:0009259(biological_process:ribonucleotide metabolic process); GO:0009173(biological_process:pyrimidine ribonucleoside monophosphate metabolic process); GO:0009218(biological_process:pyrimidine ribonucleotide metabolic process); GO:0009117(biological_process:nucleotide metabolic process); GO:0043169(molecular_function:cation bind…	pfw00240(Pyrimidine metabolism)	COG0418(F:Nucleotide transport and metabolism )	PF01979.17(Amidohydro_1:Amidohydrolase family)	cytoplasmic	11	49	38.4	High
WP_003175655.1	1075790399	1071521515	1035109253	9.72072e+08	1019222334	1009420819	9.18329e+08	8.98578e+08	957224479	MULTISPECIES: arginine/ornithine succinyltransferase subunit alpha [Pseudomonas]	K00673	astA	GO:0044282(biological_process:small molecule catabolic process); GO:0019752(biological_process:carboxylic acid metabolic process); GO:0009063(biological_process:cellular amino acid catabolic process); GO:0006807(biological_process:nitrogen compound metabolic process); GO:0003674(molecular_function:molecular_function); GO:0044281(biological_process:small molecule metabolic process); GO:0009065(bio…	pfw00330(Arginine and proline metabolism)	COG3138(E:Amino acid transport and metabolism )	PF04958.9(AstA:Arginine N-succinyltransferase beta subunit)	cytoplasmic	9	50	37.1	High
WP_069077801.1	9.20702e+08	9.85627e+08	8.82519e+08	1013477776	9.61054e+08	8.59301e+08	1025796263	1047934051	1072707677	FAD-binding oxidoreductase [Pseudomonas fluorescens]	K09471	puuB, ordL	GO:0044710(biological_process:single-organism metabolic process); GO:0003824(molecular_function:catalytic activity); GO:0008150(biological_process:biological_process); GO:0055114(biological_process:oxidation-reduction process); GO:0008152(biological_process:metabolic process); GO:0003674(molecular_function:molecular_function); GO:0044699(biological_process:single-organism process); GO:0016491(mol…	pfw00330(Arginine and proline metabolism)		PF01266.21(DAO:FAD dependent oxidoreductase); PF01946.14(Thi4:Thi4 family); PF01494.16(FAD_binding_3:FAD binding domain)	peroxisomal	8	27	46.4	High
WP_069077833.1	952650318	9.60462e+08	9.16817e+08	8.40115e+08	9.21905e+08	1579476806	1011632560	1046631831	1006748253	O-succinylhomoserine sulfhydrylase [Pseudomonas fluorescens]	K10764	metZ	GO:0071268(biological_process:homocysteine biosynthetic process); GO:0042398(biological_process:cellular modified amino acid biosynthetic process); GO:1901605(biological_process:alpha-amino acid metabolic process); GO:0019752(biological_process:carboxylic acid metabolic process); GO:0044249(biological_process:cellular biosynthetic process); GO:0006807(biological_process:nitrogen compound metaboli…	pfw00270(Cysteine and methionine metabolism); pfw00920(Sulfur metabolism)	COG0626(E:Amino acid transport and metabolism )	PF01053.17(Cys_Met_Meta_PP:Cys/Met metabolism PLP-dependent enzyme); PF00155.18(Aminotran_1_2:Aminotransferase class I and II); PF00266.16(Aminotran_5:Aminotransferase class-V); PF01041.14(DegT_DnrJ_EryC1:DegT/DnrJ/EryC1/StrS aminotransferase family); PF02347.13(GDC-P:Glycine cleavage system P-protein)	cytoplasmic	9	31	43.2	High
WP_034109141.1	1116713711	1265751397	1106498560	9.52945e+08	9.0793e+08	9.77787e+08	883583437	7.87399e+08	717418847	MULTISPECIES: L-serine ammonia-lyase [Pseudomonas]			GO:0046364(biological_process:monosaccharide biosynthetic process); GO:0003674(molecular_function:molecular_function); GO:0005488(molecular_function:binding); GO:0044283(biological_process:small molecule biosynthetic process); GO:0044699(biological_process:single-organism process); GO:0006094(biological_process:gluconeogenesis); GO:1901576(biological_process:organic substance biosynthetic process…		COG1760(E:Amino acid transport and metabolism )	PF03313.12(SDH_alpha:Serine dehydratase alpha chain); PF03315.12(SDH_beta:Serine dehydratase beta chain)	cytoplasmic	8	30	48.8	High
WP_034108065.1	8.67725e+08	8.59959e+08	8.69492e+08	9.11907e+08	1021809403	9.26105e+08	1041713878	1150393384	1084250926	MULTISPECIES: agmatinase [Pseudomonas]	K12255	gbuA	GO:0016787(molecular_function:hydrolase activity); GO:0043169(molecular_function:cation binding); GO:0016813(molecular_function:hydrolase activity, acting on carbon-nitrogen (but not peptide) bonds, in linear amidines); GO:0016810(molecular_function:hydrolase activity, acting on carbon-nitrogen (but not peptide) bonds); GO:0043167(molecular_function:ion binding); GO:0003824(molecular_function:cat…	pfw00330(Arginine and proline metabolism)	COG0010(E:Amino acid transport and metabolism )	PF00491.18(Arginase:Arginase family)	cytoplasmic	7	34	34.3	High
WP_069023134.1	8.95072e+08	8.09212e+08	8.49164e+08	858562171	1013910985	1081125422	1048746646	1090625551	1169956343	purine nucleoside permease [Pseudomonas fluorescens]					COG5042(F:Nucleotide transport and metabolism )	PF06516.8(NUP:Purine nucleoside permease (NUP))	ER	10	37	38.3	High
WP_081327181.1	1201710106	1267927531	1426103924	7.75356e+08	1013181425	1012397991	6.00766e+08	6.65003e+08	6.20233e+08	catalase HPII [Pseudomonas fluorescens]			GO:0044248(biological_process:cellular catabolic process); GO:0042744(biological_process:hydrogen peroxide catabolic process); GO:0003674(molecular_function:molecular_function); GO:0005488(molecular_function:binding); GO:0098754(biological_process:detoxification); GO:1901363(molecular_function:heterocyclic compound binding); GO:0044699(biological_process:single-organism process); GO:0016491(molec…		COG0753(P:Inorganic ion transport and metabolism )	PF00199.16(Catalase:Catalase); PF06628.9(Catalase-rel:Catalase-related immune-responsive); PF01965.21(DJ-1_PfpI:DJ-1/PfpI family)	cytoplasmic	12	23	80.7	High
WP_069078581.1	9.92502e+08	1128114048	1036361523	1171083619	9.16563e+08	7.07241e+08	827594048	8.65621e+08	8.50973e+08	hypothetical protein [Pseudomonas fluorescens]					COG4315(S:Function unknown )	PF03640.12(Lipoprotein_15:Secreted repeat of unknown function)	extracellular	1	5	13.8	Medium
WP_025857141.1	8.59475e+08	8.76918e+08	9.0655e+08	9.82894e+08	9.70632e+08	8.89256e+08	1024005896	9.62442e+08	9.72158e+08	MULTISPECIES: acetolactate synthase 3 large subunit [Pseudomonas]	K01652	E2.2.1.6L, ilvB, ilvG, ilvI	GO:0006520(biological_process:cellular amino acid metabolic process); GO:0044237(biological_process:cellular metabolic process); GO:0019752(biological_process:carboxylic acid metabolic process); GO:0044249(biological_process:cellular biosynthetic process); GO:0006807(biological_process:nitrogen compound metabolic process); GO:0003674(molecular_function:molecular_function); GO:0005488(molecular_fu…	pfw00660(C5-Branched dibasic acid metabolism); pfw01210(2-Oxocarboxylic acid metabolism); pfw00290(Valine, leucine and isoleucine biosynthesis); pfw01230(Biosynthesis of amino acids); pfw00770(Pantothenate and CoA biosynthesis); pfw00650(Butanoate metabolism)	COG0028(E:Amino acid transport and metabolism )	PF02776.15(TPP_enzyme_N:Thiamine pyrophosphate enzyme, N-terminal TPP binding domain); PF02775.18(TPP_enzyme_C:Thiamine pyrophosphate enzyme, C-terminal TPP binding domain); PF00205.19(TPP_enzyme_M:Thiamine pyrophosphate enzyme, central domain)	cytoplasmic	15	34	62.6	High
WP_003170746.1	1266961897	1278105871	1334938218	8.67324e+08	9.11471e+08	1051014010	503565588	456578739	5.45378e+08	MULTISPECIES: DUF883 domain-containing protein [Pseudomonas]			GO:0005575(cellular_component:cellular_component); GO:0044425(cellular_component:membrane part); GO:0016021(cellular_component:integral component of membrane); GO:0031224(cellular_component:intrinsic component of membrane)		COG4575(S:Function unknown )	PF05957.10(DUF883:Bacterial protein of unknown function (DUF883))	cytoplasmic	5	39	11.8	High
WP_034110582.1	9.64795e+08	1016299533	9.16084e+08	8.94547e+08	8.66248e+08	8.35205e+08	807986560	8.17906e+08	7.61474e+08	MULTISPECIES: carbonic anhydrase [Pseudomonas]					COG0288(P:Inorganic ion transport and metabolism )	PF00484.16(Pro_CA:Carbonic anhydrase)	peroxisomal	3	18	26.3	High
WP_034103998.1	5.97692e+08	5.83062e+08	6.27515e+08	8.42346e+08	9.36022e+08	9.41216e+08	946847378	1192945563	1123310613	MULTISPECIES: multidrug efflux RND transporter permease subunit [Pseudomonas]			GO:0005215(molecular_function:transporter activity); GO:0016021(cellular_component:integral component of membrane); GO:0006810(biological_process:transport); GO:0005575(cellular_component:cellular_component); GO:0003674(molecular_function:molecular_function); GO:0008150(biological_process:biological_process); GO:0044425(cellular_component:membrane part); GO:0051234(biological_process:establishmen…		COG0841(P:Inorganic ion transport and metabolism )	PF00873.16(ACR_tran:AcrB/AcrD/AcrF family); PF03176.12(MMPL:MMPL family)	ER	10	15	112.7	High
WP_069078218.1	6.74973e+08	7.55817e+08	6.89798e+08	8.85652e+08	8.78708e+08	7.86677e+08	990038660	9.82179e+08	9.45278e+08	GTP-binding protein [Pseudomonas fluorescens]			GO:0005575(cellular_component:cellular_component); GO:0044425(cellular_component:membrane part); GO:0016021(cellular_component:integral component of membrane); GO:0031224(cellular_component:intrinsic component of membrane)		COG2976(S:Function unknown )	PF09976.6(TPR_21:Tetratricopeptide repeat-like domain)	Golgi apparatus	4	18	22.7	High
WP_069078250.1	7.23972e+08	6.99443e+08	6.86382e+08	7.05866e+08	8.5472e+08	8.23014e+08	839578048	8.92459e+08	9.7348e+08	phosphogluconate dehydratase [Pseudomonas fluorescens]	K01690	edd	GO:0019752(biological_process:carboxylic acid metabolic process); GO:0044248(biological_process:cellular catabolic process); GO:0009255(biological_process:Entner-Doudoroff pathway through 6-phosphogluconate); GO:0004456(molecular_function:phosphogluconate dehydratase activity); GO:0003674(molecular_function:molecular_function); GO:0044281(biological_process:small molecule metabolic process); GO:0…	pfw00030(Pentose phosphate pathway); pfw01200(Carbon metabolism)	COG0129(E:Amino acid transport and metabolism )	PF00920.18(ILVD_EDD:Dehydratase family)	cytoplasmic	10	19	65	High
WP_069077898.1	1059094190	1077576805	9.67818e+08	8.03835e+08	7.92344e+08	8.27769e+08	514025264	6.08801e+08	5.68681e+08	N-acetylglutaminylglutamine amidotransferase [Pseudomonas fluorescens]			GO:0003674(molecular_function:molecular_function); GO:0019752(biological_process:carboxylic acid metabolic process); GO:0044249(biological_process:cellular biosynthetic process); GO:0034641(biological_process:cellular nitrogen compound metabolic process); GO:0006807(biological_process:nitrogen compound metabolic process); GO:0009067(biological_process:aspartate family amino acid biosynthetic proc…		COG0367(E:Amino acid transport and metabolism )	PF00733.18(Asn_synthase:Asparagine synthase); PF13537.3(GATase_7:Glutamine amidotransferase domain); PF13522.3(GATase_6:Glutamine amidotransferase domain)	cytoplasmic	13	31	65.4	High
WP_034106141.1	8.71216e+08	8.50589e+08	7.96972e+08	901587071	817398057	7.54856e+08	716693992	6.92726e+08	7.57794e+08	MULTISPECIES: lactonase family protein [Pseudomonas]					COG2706(G:Carbohydrate transport and metabolism )	PF10282.6(Lactonase:Lactonase, 7-bladed beta-propeller); PF07433.8(DUF1513:Protein of unknown function (DUF1513))	extracellular	6	17	42	High
WP_034107046.1	7.68253e+08	6.94985e+08	7.68982e+08	7.71598e+08	7.49485e+08	7.82889e+08	711103328	7.3895e+08	8.43796e+08	MULTISPECIES: polynucleotide adenylyltransferase PcnB [Pseudomonas]	K00970	pcnB	GO:0032774(biological_process:RNA biosynthetic process); GO:0003723(molecular_function:RNA binding); GO:0035639(molecular_function:purine ribonucleoside triphosphate binding); GO:0090304(biological_process:nucleic acid metabolic process); GO:0044249(biological_process:cellular biosynthetic process); GO:0034641(biological_process:cellular nitrogen compound metabolic process); GO:0006807(biological…	pfw03018(RNA degradation)	COG0617(J:Translation, ribosomal structure and biogenesis )	PF12626.4(PolyA_pol_arg_C:Polymerase A arginine-rich C-terminus); PF01743.17(PolyA_pol:Poly A polymerase head domain); PF12627.4(PolyA_pol_RNAbd:Probable RNA and SrmB- binding site of polymerase A)	mitochondrial	12	27	53.4	High
WP_069022179.1	8.27402e+08	8.32317e+08	7.86598e+08	8.384e+08	8.32398e+08	7.72153e+08	641335710	7.00784e+08	7.23625e+08	pyridoxamine 5'-phosphate oxidase [Pseudomonas fluorescens]					COG0259(H:Coenzyme transport and metabolism )	PF01243.17(Pyridox_oxidase:Pyridoxamine 5'-phosphate oxidase); PF10590.6(PNPOx_C:Pyridoxine 5'-phosphate oxidase C-terminal dimerisation region); PF12766.4(Pyridox_oxase_2:Pyridoxamine 5'-phosphate oxidase)	cytoplasmic	5	36	24.8	High
WP_024074187.1	893768015	8.13579e+08	8.34622e+08	8.10923e+08	7.56131e+08	7.6728e+08	748326576	6.09682e+08	5.74204e+08	MULTISPECIES: hypothetical protein [Pseudomonas]							extracellular	3	38	10	High
WP_069023503.1	8.25613e+08	1069139873	9.99688e+08	672314279	8.77456e+08	7.81173e+08	722666313	3.22276e+08	4.88608e+08	3D-(3,5/4)-trihydroxycyclohexane-1,2-dione acylhydrolase (decyclizing) [Pseudomonas fluorescens]					COG3962(E:Amino acid transport and metabolism )	PF02775.18(TPP_enzyme_C:Thiamine pyrophosphate enzyme, C-terminal TPP binding domain); PF02776.15(TPP_enzyme_N:Thiamine pyrophosphate enzyme, N-terminal TPP binding domain); PF00205.19(TPP_enzyme_M:Thiamine pyrophosphate enzyme, central domain)	cytoplasmic	9	20	69.5	High
WP_069078655.1	8.51635e+08	8.09934e+08	7.72645e+08	6.76261e+08	7.3078e+08	7.14108e+08	6.99806e+08	6.9157e+08	5.88575e+08	DNA polymerase I [Pseudomonas fluorescens]					COG0749(L:Replication, recombination and repair ); COG0258(L:Replication, recombination and repair )	PF00476.17(DNA_pol_A:DNA polymerase family A); PF02739.13(5_3_exonuc_N:5'-3' exonuclease, N-terminal resolvase-like domain); PF01612.17(DNA_pol_A_exo1:3'-5' exonuclease); PF01367.17(5_3_exonuc:5'-3' exonuclease, C-terminal SAM fold)	mitochondrial	14	22	101.2	High
WP_025857712.1	8.76066e+08	7.4043e+08	8.08352e+08	7.6082e+08	7.01663e+08	7.83728e+08	653434322	6.41715e+08	6.45483e+08	MULTISPECIES: aspartate carbamoyltransferase [Pseudomonas]	K00609	pyrB, PYR2	GO:0009218(biological_process:pyrimidine ribonucleotide metabolic process); GO:0009165(biological_process:nucleotide biosynthetic process); GO:0044281(biological_process:small molecule metabolic process); GO:0009161(biological_process:ribonucleoside monophosphate metabolic process); GO:0046134(biological_process:pyrimidine nucleoside biosynthetic process); GO:0016597(molecular_function:amino acid…	pfw00240(Pyrimidine metabolism); pfw00250(Alanine, aspartate and glutamate metabolism)	COG0540(F:Nucleotide transport and metabolism )	PF02729.18(OTCace_N:Aspartate/ornithine carbamoyltransferase, carbamoyl-P binding domain); PF00185.21(OTCace:Aspartate/ornithine carbamoyltransferase, Asp/Orn binding domain)	cytoplasmic	9	38	36.3	High
WP_034107751.1	648596751	6.86721e+08	6.57284e+08	7.03127e+08	7.19936e+08	6.95018e+08	7.28363e+08	7.33637e+08	7.51187e+08	MULTISPECIES: TenA family transcriptional regulator [Pseudomonas]					COG5424(H:Coenzyme transport and metabolism )	PF14518.3(Haem_oxygenas_2:Iron-containing redox enzyme); PF03070.13(TENA_THI-4:TENA/THI-4/PQQC family)	cytoplasmic	5	30	30.6	High
WP_034102546.1	7.48304e+08	7.0261e+08	6.87891e+08	5.74937e+08	586073822	5.79849e+08	5.68884e+08	563850514	5.72395e+08	MULTISPECIES: TetR/AcrR family transcriptional regulator [Pseudomonas]			GO:0080090(biological_process:regulation of primary metabolic process); GO:0019222(biological_process:regulation of metabolic process); GO:0031326(biological_process:regulation of cellular biosynthetic process); GO:0031323(biological_process:regulation of cellular metabolic process); GO:0003674(molecular_function:molecular_function); GO:0005488(molecular_function:binding); GO:0003676(molecular_fu…			PF00440.20(TetR_N:Bacterial regulatory proteins, tetR family)	nuclear	9	40	26.1	High
WP_034103526.1	753927435	6.95851e+08	7.58858e+08	7.12793e+08	606514173	5.62729e+08	651776204	4.08305e+08	4.70037e+08	PQQ-dependent sugar dehydrogenase [Pseudomonas fluorescens]					COG2133(G:Carbohydrate transport and metabolism )	PF07995.8(GSDH:Glucose / Sorbosone dehydrogenase)	extracellular	7	26	42.1	High
WP_034109147.1	6.09078e+08	5.49763e+08	6.04408e+08	5.87729e+08	6.47166e+08	5.63872e+08	6.65584e+08	629018635	6.75797e+08	MULTISPECIES: tol-pal system protein YbgF [Pseudomonas]			GO:0051259(biological_process:protein oligomerization); GO:0022607(biological_process:cellular component assembly); GO:0070206(biological_process:protein trimerization); GO:0071822(biological_process:protein complex subunit organization); GO:0043933(biological_process:macromolecular complex subunit organization); GO:0006461(biological_process:protein complex assembly); GO:0016043(biological_proce…		COG1729(S:Function unknown )	PF13174.3(TPR_6:Tetratricopeptide repeat); PF13428.3(TPR_14:Tetratricopeptide repeat); PF13525.3(YfiO:Outer membrane lipoprotein); PF16331.2(TolA_bind_tri:TolA binding protein trimerisation); PF13432.3(TPR_16:Tetratricopeptide repeat); PF13424.3(TPR_12:Tetratricopeptide repeat); PF14559.3(TPR_19:Tetratricopeptide repeat)	extracellular	4	22	29.2	High
WP_069021807.1	6.46713e+08	649436083	6.81529e+08	6.66642e+08	6.55228e+08	5.56493e+08	5.72939e+08	5.93423e+08	5.75788e+08	MULTISPECIES: UDP-N-acetylmuramoyl-tripeptide--D-alanyl-D-alanine ligase [Pseudomonas]					COG0770(M:Cell wall/membrane/envelope biogenesis )	PF08245.9(Mur_ligase_M:Mur ligase middle domain); PF02875.18(Mur_ligase_C:Mur ligase family, glutamate ligase domain); PF01225.22(Mur_ligase:Mur ligase family, catalytic domain)	cytoplasmic	8	25	47.2	High
WP_025857400.1	6.07965e+08	5.28444e+08	5.7757e+08	5.23391e+08	591460148	4.88064e+08	669022024	626729422	6.6309e+08	MULTISPECIES: hypothetical protein [Pseudomonas]					COG3079(S:Function unknown )	PF03695.10(UPF0149:Uncharacterised protein family (UPF0149))	cytoplasmic	5	35	19.8	High
WP_003188486.1	5.08711e+08	5.34533e+08	5.0138e+08	4.71748e+08	4.94453e+08	7.57339e+08	769644736	639802169	7.08965e+08	MULTISPECIES: dipeptide ABC transporter permease DppC [Pseudomonas]	K12370	dppC	GO:0016020(cellular_component:membrane); GO:0016021(cellular_component:integral component of membrane); GO:0006810(biological_process:transport); GO:0044464(cellular_component:cell part); GO:0005575(cellular_component:cellular_component); GO:0008150(biological_process:biological_process); GO:0005886(cellular_component:plasma membrane); GO:0044425(cellular_component:membrane part); GO:0051234(biol…	pfw02010(ABC transporters)	COG1173(P:Inorganic ion transport and metabolism )	PF00528.19(BPD_transp_1:Binding-protein-dependent transport system inner membrane component); PF12911.4(OppC_N:N-terminal TM domain of oligopeptide transport permease C)	plasma membrane	3	8	32.5	High
WP_034108255.1	5.68264e+08	5.34229e+08	5.21596e+08	5.11882e+08	6.48197e+08	5.6105e+08	612834670	6.61416e+08	6.22256e+08	MULTISPECIES: bifunctional phosphoserine phosphatase/homoserine phosphotransferase ThrH [Pseudomonas]	K02203	thrH		pfw00680(Methane metabolism); pfw00260(Glycine, serine and threonine metabolism); pfw01230(Biosynthesis of amino acids)	COG0560(E:Amino acid transport and metabolism )	PF12710.4(HAD:haloacid dehalogenase-like hydrolase); PF00702.23(Hydrolase:haloacid dehalogenase-like hydrolase)	cytoplasmic	7	44	23.6	High
WP_016975527.1	4.66639e+08	4.66779e+08	4.83724e+08	3.14772e+08	6.51494e+08	6.51064e+08	745038392	7.08203e+08	6.3778e+08	MULTISPECIES: outer membrane lipoprotein carrier protein LolA [Pseudomonas]	K03634	lolA	GO:0008104(biological_process:protein localization); GO:0044872(biological_process:lipoprotein localization); GO:0003674(molecular_function:molecular_function); GO:0042597(cellular_component:periplasmic space); GO:0044699(biological_process:single-organism process); GO:0008565(molecular_function:protein transporter activity); GO:0071702(biological_process:organic substance transport); GO:0033036(…		COG2834(M:Cell wall/membrane/envelope biogenesis )	PF03548.12(LolA:Outer membrane lipoprotein carrier protein LolA); PF09865.6(DUF2092:Predicted periplasmic protein (DUF2092))	extracellular	6	33	22.5	High
WP_003175643.1	6.98312e+08	7.16915e+08	6.32765e+08	5.47564e+08	629243556	5.84856e+08	469504136	480594139	4.80939e+08	MULTISPECIES: Arc family DNA-binding protein [Pseudomonas]			GO:0080090(biological_process:regulation of primary metabolic process); GO:0019222(biological_process:regulation of metabolic process); GO:0031326(biological_process:regulation of cellular biosynthetic process); GO:0031323(biological_process:regulation of cellular metabolic process); GO:0003674(molecular_function:molecular_function); GO:0005488(molecular_function:binding); GO:0003676(molecular_fu…			PF03869.11(Arc:Arc-like DNA binding domain)	nuclear	3	37	12.4	High
WP_003190387.1	503740728	5.37373e+08	5.29672e+08	7.126e+08	5.01002e+08	5.51019e+08	6.39385e+08	6.07418e+08	567246490	MULTISPECIES: two-component system response regulator UvrY [Pseudomonas]	K07689	uvrY, gacA, varA	GO:0080090(biological_process:regulation of primary metabolic process); GO:0019222(biological_process:regulation of metabolic process); GO:0031326(biological_process:regulation of cellular biosynthetic process); GO:0031323(biological_process:regulation of cellular metabolic process); GO:0003674(molecular_function:molecular_function); GO:0005488(molecular_function:binding); GO:0003676(molecular_fu…	pfw02025(Biofilm formation - Pseudomonas aeruginosa); pfw02020(Two-component system)	COG2197(T:Signal transduction mechanisms )	PF00072.21(Response_reg:Response regulator receiver domain); PF00196.16(GerE:Bacterial regulatory proteins, luxR family)	nuclear	8	49	23.1	High
WP_034102289.1	5.36368e+08	5.10322e+08	5.03621e+08	4.88549e+08	6.23925e+08	480667716	622015098	5.89425e+08	5.91434e+08	MULTISPECIES: peroxide stress protein YaaA [Pseudomonas]	K09861	K09861			COG3022(S:Function unknown )	PF03883.11(DUF328:Protein of unknown function (DUF328))	cytoplasmic	7	31	29.4	High
WP_034107748.1	460896650	5.2627e+08	4.74939e+08	5.4743e+08	7.23475e+08	6.16233e+08	583395122	6.56318e+08	6.24643e+08	alpha-hydroxy-acid oxidizing protein [Pseudomonas fluorescens]	K00101	lldD	GO:0005488(molecular_function:binding); GO:0019752(biological_process:carboxylic acid metabolic process); GO:0003674(molecular_function:molecular_function); GO:0044281(biological_process:small molecule metabolic process); GO:1901363(molecular_function:heterocyclic compound binding); GO:0044699(biological_process:single-organism process); GO:0016491(molecular_function:oxidoreductase activity); GO:…	pfw00620(Pyruvate metabolism)	COG1304(C:Energy production and conversion )	PF01070.15(FMN_dh:FMN-dependent dehydrogenase)	peroxisomal	5	16	40.8	High
WP_034105734.1	5.14913e+08	5.01254e+08	4.41183e+08	565732749	5.69526e+08	4.51505e+08	5.58236e+08	6.10998e+08	5.68949e+08	MULTISPECIES: phosphatidylserine decarboxylase [Pseudomonas]			GO:0006650(biological_process:glycerophospholipid metabolic process); GO:0044464(cellular_component:cell part); GO:0005886(cellular_component:plasma membrane); GO:0044249(biological_process:cellular biosynthetic process); GO:0003674(molecular_function:molecular_function); GO:0044255(biological_process:cellular lipid metabolic process); GO:0044699(biological_process:single-organism process); GO:00…		COG0688(I:Lipid transport and metabolism )	PF02666.12(PS_Dcarbxylase:Phosphatidylserine decarboxylase)	peroxisomal	5	21	31.4	High
WP_003176824.1	4.88111e+08	4.88331e+08	4.75826e+08	5.44097e+08	5.39642e+08	544552057	594293815	5.88511e+08	5.52791e+08	MULTISPECIES: 3-octaprenyl-4-hydroxybenzoate carboxy-lyase [Pseudomonas]	K03182	ubiD	GO:0006732(biological_process:coenzyme metabolic process); GO:0016830(molecular_function:carbon-carbon lyase activity); GO:0044249(biological_process:cellular biosynthetic process); GO:0003674(molecular_function:molecular_function); GO:0005488(molecular_function:binding); GO:0044283(biological_process:small molecule biosynthetic process); GO:0043167(molecular_function:ion binding); GO:1901363(mol…	pfw00130(Ubiquinone and other terpenoid-quinone biosynthesis)	COG0043(H:Coenzyme transport and metabolism )	PF01977.13(UbiD:3-octaprenyl-4-hydroxybenzoate carboxy-lyase)	cytoplasmic	6	16	54.7	High
WP_069022061.1	4.80556e+08	4.70729e+08	4.25578e+08	5.28964e+08	5.35584e+08	6.66491e+08	577320810	5.85061e+08	637620575	glucan biosynthesis protein D [Pseudomonas fluorescens]			GO:0044464(cellular_component:cell part); GO:0030246(molecular_function:carbohydrate binding); GO:0044249(biological_process:cellular biosynthetic process); GO:0003674(molecular_function:molecular_function); GO:0005488(molecular_function:binding); GO:0034645(biological_process:cellular macromolecule biosynthetic process); GO:0043170(biological_process:macromolecule metabolic process); GO:0044699(…		COG3131(P:Inorganic ion transport and metabolism )	PF04349.9(MdoG:Periplasmic glucan biosynthesis protein, MdoG)	mitochondrial	10	27	60.5	High
WP_034110224.1	5.48208e+08	5.26453e+08	543192919	4.65101e+08	5.59523e+08	4.35315e+08	503066824	5.17665e+08	4.76911e+08	MULTISPECIES: hydroxymethylbilane synthase [Pseudomonas]			GO:0018160(biological_process:peptidyl-pyrromethane cofactor linkage); GO:0006778(biological_process:porphyrin-containing compound metabolic process); GO:0006779(biological_process:porphyrin-containing compound biosynthetic process); GO:0044249(biological_process:cellular biosynthetic process); GO:0034641(biological_process:cellular nitrogen compound metabolic process); GO:0006807(biological_proc…		COG0181(H:Coenzyme transport and metabolism )	PF01379.17(Porphobil_deam:Porphobilinogen deaminase, dipyromethane cofactor binding domain); PF03900.12(Porphobil_deamC:Porphobilinogen deaminase, C-terminal domain)	mitochondrial	5	26	33.6	High
WP_034110665.1	538371801	5.6354e+08	6.07447e+08	4.11776e+08	7.52305e+08	4.77211e+08	440915601	4.61617e+08	4.96121e+08	NAD(P)(+) transhydrogenase (Re/Si-specific) subunit alpha [Pseudomonas fluorescens]	K00324	pntA	GO:0044710(biological_process:single-organism metabolic process); GO:0016652(molecular_function:oxidoreductase activity, acting on NAD(P)H, NAD(P) as acceptor); GO:0008746(molecular_function:NAD(P)+ transhydrogenase activity); GO:0008750(molecular_function:NAD(P)+ transhydrogenase (AB-specific) activity); GO:0003824(molecular_function:catalytic activity); GO:0008150(biological_process:biological_…	pfw00760(Nicotinate and nicotinamide metabolism)	COG3288(C:Energy production and conversion )	PF01262.18(AlaDh_PNT_C:Alanine dehydrogenase/PNT, C-terminal domain); PF05222.12(AlaDh_PNT_N:Alanine dehydrogenase/PNT, N-terminal domain)	cytoplasmic	9	29	38.8	High
WP_034102399.1	4.92195e+08	4.91949e+08	4.63259e+08	550689748	4.88319e+08	459502221	581754304	526552951	5.24683e+08	MULTISPECIES: amino acid ABC transporter permease [Pseudomonas]	K10002	gltK, aatM	GO:0006865(biological_process:amino acid transport); GO:0098533(cellular_component:ATPase dependent transmembrane transport complex); GO:0006820(biological_process:anion transport); GO:0003674(molecular_function:molecular_function); GO:0044699(biological_process:single-organism process); GO:0005575(cellular_component:cellular_component); GO:0005215(molecular_function:transporter activity); GO:007…	pfw02010(ABC transporters); pfw02020(Two-component system)	COG0765(E:Amino acid transport and metabolism )	PF00528.19(BPD_transp_1:Binding-protein-dependent transport system inner membrane component)	extracellular	1	4	24.6	High
WP_034110214.1	4.26984e+08	4.16305e+08	4.60521e+08	3.31369e+08	2.85434e+08	4.51436e+08	580899042	541093404	5.86024e+08	Rsd/AlgQ family anti-sigma factor [Pseudomonas fluorescens]			GO:0009889(biological_process:regulation of biosynthetic process); GO:0080090(biological_process:regulation of primary metabolic process); GO:0019222(biological_process:regulation of metabolic process); GO:0060255(biological_process:regulation of macromolecule metabolic process); GO:0031326(biological_process:regulation of cellular biosynthetic process); GO:0031323(biological_process:regulation o…		COG3160(K:Transcription )	PF04353.10(Rsd_AlgQ:Regulator of RNA polymerase sigma(70) subunit, Rsd/AlgQ)	cytoplasmic	4	27	17.1	High
WP_069078067.1	6.51314e+08	6.42568e+08	7.62707e+08	4.92813e+08	5.13887e+08	5.18066e+08	254311902	2.83329e+08	2.67992e+08	hypothetical protein [Pseudomonas fluorescens]							cytoplasmic	3	47	9.7	High
WP_025856390.1	5.65061e+08	7.76463e+08	5.3108e+08	5.22372e+08	4.2174e+08	449838569	388639539	2.70624e+08	2.62432e+08	MULTISPECIES: phosphate transport system regulatory protein PhoU [Pseudomonas]	K02039	phoU	GO:0030320(biological_process:cellular monovalent inorganic anion homeostasis); GO:0019220(biological_process:regulation of phosphate metabolic process); GO:0019222(biological_process:regulation of metabolic process); GO:0050801(biological_process:ion homeostasis); GO:0031324(biological_process:negative regulation of cellular metabolic process); GO:0031323(biological_process:regulation of cellula…		COG0704(P:Inorganic ion transport and metabolism )	PF01895.16(PhoU:PhoU domain)	nuclear	7	32	28.5	High
WP_034109684.1	4.62827e+08	4.81187e+08	4.8921e+08	4.56203e+08	4.92429e+08	4.36989e+08	443295376	4.58115e+08	4.26954e+08	MULTISPECIES: pyrroloquinoline-quinone synthase PqqC [Pseudomonas]	K06137	pqqC	GO:0033732(molecular_function:pyrroloquinoline-quinone synthase activity); GO:0006732(biological_process:coenzyme metabolic process); GO:0018212(biological_process:peptidyl-tyrosine modification); GO:0042180(biological_process:cellular ketone metabolic process); GO:0019752(biological_process:carboxylic acid metabolic process); GO:0016053(biological_process:organic acid biosynthetic process); GO:0…		COG5424(H:Coenzyme transport and metabolism )	PF03070.13(TENA_THI-4:TENA/THI-4/PQQC family)	cytoplasmic	4	29	29	High
WP_017849940.1	3.90121e+08	3.82365e+08	4.3459e+08	4.56359e+08	3.10334e+08	5.89263e+08	537876757	5.05989e+08	507799400	MULTISPECIES: imidazoleglycerol-phosphate dehydratase [Pseudomonas]	K01693	hisB	GO:0019752(biological_process:carboxylic acid metabolic process); GO:0044249(biological_process:cellular biosynthetic process); GO:0034641(biological_process:cellular nitrogen compound metabolic process); GO:0006807(biological_process:nitrogen compound metabolic process); GO:0003674(molecular_function:molecular_function); GO:0044281(biological_process:small molecule metabolic process); GO:0044283…	pfw00340(Histidine metabolism); pfw01230(Biosynthesis of amino acids)	COG0131(E:Amino acid transport and metabolism )	PF00475.15(IGPD:Imidazoleglycerol-phosphate dehydratase)	cytoplasmic	7	54	21.8	High
WP_069022570.1	2.96813e+08	264690644	2.6637e+08	4.86914e+08	3.02109e+08	4.82542e+08	664002488	5.69223e+08	6.01455e+08	hydroxypyruvate isomerase [Pseudomonas fluorescens]					COG3622(G:Carbohydrate transport and metabolism )	PF01261.21(AP_endonuc_2:Xylose isomerase-like TIM barrel)	peroxisomal	6	36	28.9	High
WP_034105263.1	3.80794e+08	4.18661e+08	4.24627e+08	4.30445e+08	4.61575e+08	4.14284e+08	475962340	4.69973e+08	4.74999e+08	MULTISPECIES: undecaprenyl-phosphate 4-deoxy-4-formamido-L-arabinose transferase [Pseudomonas]	K10012	arnC, pmrF	GO:0008299(biological_process:isoprenoid biosynthetic process); GO:0044264(biological_process:cellular polysaccharide metabolic process); GO:0046677(biological_process:response to antibiotic); GO:0005886(cellular_component:plasma membrane); GO:0009311(biological_process:oligosaccharide metabolic process); GO:0034637(biological_process:cellular carbohydrate biosynthetic process); GO:0009312(biolog…	pfw01503(Cationic antimicrobial peptide (CAMP) resistance); pfw00520(Amino sugar and nucleotide sugar metabolism)	COG0463(M:Cell wall/membrane/envelope biogenesis )	PF00535.23(Glycos_transf_2:Glycosyl transferase family 2); PF13641.3(Glyco_tranf_2_3:Glycosyltransferase like family 2); PF10111.6(Glyco_tranf_2_2:Glycosyltransferase like family 2)	cytoplasmic	3	9	37.9	High
WP_069022430.1	4.58294e+08	4.54898e+08	4.5683e+08	3.83966e+08	4.28886e+08	5.51276e+08	426723347	4.30086e+08	4.04225e+08	MULTISPECIES: histidinol-phosphate transaminase [Pseudomonas]			GO:0030170(molecular_function:pyridoxal phosphate binding); GO:0019752(biological_process:carboxylic acid metabolic process); GO:0008483(molecular_function:transaminase activity); GO:0034641(biological_process:cellular nitrogen compound metabolic process); GO:0006807(biological_process:nitrogen compound metabolic process); GO:0003674(molecular_function:molecular_function); GO:0044237(biological_p…		COG0079(E:Amino acid transport and metabolism )	PF00155.18(Aminotran_1_2:Aminotransferase class I and II)	cytoplasmic	8	31	39.8	High
WP_034110667.1	4.1277e+08	4.00712e+08	414212677	3.65848e+08	575851789	460567304	445110313	4.41052e+08	496853517	MULTISPECIES: CoA transferase [Pseudomonas]					COG1804(C:Energy production and conversion )	PF02515.14(CoA_transf_3:CoA-transferase family III)	peroxisomal	5	21	43.3	High
WP_034104003.1	4.06276e+08	2.84071e+08	4.04869e+08	4.38625e+08	4.13745e+08	4.84828e+08	4.95519e+08	4.84887e+08	5.25554e+08	MULTISPECIES: alkene reductase [Pseudomonas]			GO:0044710(biological_process:single-organism metabolic process); GO:0008150(biological_process:biological_process); GO:0097367(molecular_function:carbohydrate derivative binding); GO:0097159(molecular_function:organic cyclic compound binding); GO:0055114(biological_process:oxidation-reduction process); GO:0044699(biological_process:single-organism process); GO:0000166(molecular_function:nucleoti…		COG1902(C:Energy production and conversion )	PF00724.17(Oxidored_FMN:NADH:flavin oxidoreductase / NADH oxidase family)	peroxisomal	7	30	37.7	High
WP_012722059.1	3.92901e+08	3.77525e+08	3.8345e+08	4.29087e+08	4.52648e+08	3.41822e+08	440405460	4.77079e+08	4.29944e+08	MULTISPECIES: chromosome partitioning protein [Pseudomonas]							cytoplasmic	5	37	26.7	High
WP_069078137.1	4.0477e+08	3.43025e+08	3.22178e+08	3.54279e+08	3.91503e+08	4.17437e+08	418771216	4.76781e+08	5.09081e+08	6-phosphogluconolactonase [Pseudomonas fluorescens]					COG0363(G:Carbohydrate transport and metabolism )	PF01182.17(Glucosamine_iso:Glucosamine-6-phosphate isomerases/6-phosphogluconolactonase)	cytoplasmic	2	14	25.3	High
WP_025854310.1	4.55085e+08	4.10213e+08	4.50582e+08	4.70367e+08	5.75452e+08	5.8499e+08	393512382	3.7033e+08	3.81016e+08	MULTISPECIES: sigma-54-dependent Fis family transcriptional regulator [Pseudomonas]	K11384	algB	GO:0080090(biological_process:regulation of primary metabolic process); GO:0019222(biological_process:regulation of metabolic process); GO:0035639(molecular_function:purine ribonucleoside triphosphate binding); GO:0031326(biological_process:regulation of cellular biosynthetic process); GO:0031323(biological_process:regulation of cellular metabolic process); GO:0003674(molecular_function:molecular…	pfw02020(Two-component system)	COG2204(T:Signal transduction mechanisms )	PF00158.23(Sigma54_activat:Sigma-54 interaction domain); PF00072.21(Response_reg:Response regulator receiver domain); PF14532.3(Sigma54_activ_2:Sigma-54 interaction domain); PF02954.16(HTH_8:Bacterial regulatory protein, Fis family); PF07728.11(AAA_5:AAA domain (dynein-related subfamily)); PF00004.26(AAA:ATPase family associated with various cellular activities (AAA))	cytoplasmic	12	43	49.7	High
WP_015886578.1	516199958	6.786e+08	4.1456e+08	3.652e+08	3.4847e+08	3.88411e+08	3.41029e+08	2.50583e+08	2.49347e+08	MULTISPECIES: phosphate ABC transporter ATP-binding protein [Pseudomonas]	K02036	pstB	GO:0000166(molecular_function:nucleotide binding); GO:0016787(molecular_function:hydrolase activity); GO:0035639(molecular_function:purine ribonucleoside triphosphate binding); GO:0035435(biological_process:phosphate ion transmembrane transport); GO:0098533(cellular_component:ATPase dependent transmembrane transport complex); GO:0006820(biological_process:anion transport); GO:0003674(molecular_fu…	pfw02010(ABC transporters)	COG1117(P:Inorganic ion transport and metabolism )	PF00005.24(ABC_tran:ABC transporter); PF13304.3(AAA_21:AAA domain, putative AbiEii toxin, Type IV TA system); PF02463.16(SMC_N:RecF/RecN/SMC N terminal domain)	cytoplasmic	9	37	31	High
WP_069023498.1	4.89845e+08	3.81511e+08	4.26151e+08	3.66117e+08	1.28305e+08	2.39538e+08	303924489	3.58737e+08	279483444	methyl-accepting chemotaxis protein [Pseudomonas fluorescens]						PF00015.18(MCPsignal:Methyl-accepting chemotaxis protein (MCP) signalling domain)	extracellular	6	19	57.6	High
WP_069022059.1	4.38513e+08	4.27461e+08	4.47376e+08	459738640	4.3751e+08	4.24043e+08	334524236	3.31035e+08	2.60142e+08	NADH:flavin oxidoreductase/NADH oxidase [Pseudomonas fluorescens]					COG1902(C:Energy production and conversion )	PF00724.17(Oxidored_FMN:NADH:flavin oxidoreductase / NADH oxidase family)	cytoplasmic	6	29	40.5	High
WP_069078060.1	4.08526e+08	3.70994e+08	4.34352e+08	3.89188e+08	3.42708e+08	3.81592e+08	340070848	3.41743e+08	3.35959e+08	hypothetical protein [Pseudomonas fluorescens]			GO:0003674(molecular_function:molecular_function); GO:0008289(molecular_function:lipid binding); GO:0005488(molecular_function:binding)			PF01852.16(START:START domain); PF03364.17(Polyketide_cyc:Polyketide cyclase / dehydrase and lipid transport)	extracellular	1	5	22.1	High
WP_069023749.1	4.84397e+08	4.11234e+08	394470739	3.56844e+08	3.56129e+08	3.89067e+08	350063308	2.35636e+08	2.83874e+08	hydroxyproline-2-epimerase [Pseudomonas fluorescens]					COG3938(E:Amino acid transport and metabolism )	PF05544.8(Pro_racemase:Proline racemase)	cytoplasmic	2	7	33.4	High
WP_069078636.1	3.8844e+08	3.9681e+08	3.94884e+08	3.03719e+08	3.68196e+08	3.92911e+08	2.96726e+08	3.62808e+08	2.61706e+08	LLM class flavin-dependent oxidoreductase [Pseudomonas fluorescens]			GO:0044710(biological_process:single-organism metabolic process); GO:0016705(molecular_function:oxidoreductase activity, acting on paired donors, with incorporation or reduction of molecular oxygen); GO:0003824(molecular_function:catalytic activity); GO:0003674(molecular_function:molecular_function); GO:0044699(biological_process:single-organism process); GO:0008152(biological_process:metabolic p…		COG2141(C:Energy production and conversion )	PF00296.17(Bac_luciferase:Luciferase-like monooxygenase)	peroxisomal	7	24	36.2	High
WP_069077835.1	3.50589e+08	3.51479e+08	3.54894e+08	3.3605e+08	3.34342e+08	3.36334e+08	319283416	333322535	3.09094e+08	peptidoglycan-binding protein [Pseudomonas fluorescens]					COG3170(N:Cell motility); COG3170(U:Intracellular trafficking, secretion, and vesicular transport)	PF14559.3(TPR_19:Tetratricopeptide repeat)	extracellular	4	6	91.1	High
WP_034103720.1	3.97483e+08	3.82776e+08	4.24856e+08	3.41713e+08	3.41719e+08	342782136	2.33024e+08	2.55705e+08	2.83977e+08	MULTISPECIES: hypothetical protein [Pseudomonas]							extracellular	3	18	33.2	High
WP_034104648.1	4.36608e+08	5.16193e+08	4.57315e+08	3.30267e+08	2.8055e+08	3.38368e+08	183529098	1.84011e+08	1.89568e+08	MULTISPECIES: DUF883 domain-containing protein [Pseudomonas]					COG4575(S:Function unknown )	PF05957.10(DUF883:Bacterial protein of unknown function (DUF883))	cytoplasmic	4	39	11.7	High
WP_069021608.1	3.55792e+08	357852950	3.56043e+08	357315819	3.54643e+08	2.81847e+08	308457239	2.53953e+08	3.2038e+08	tetratricopeptide repeat protein [Pseudomonas fluorescens]					COG0457(R:General function prediction only )	PF13428.3(TPR_14:Tetratricopeptide repeat); PF14559.3(TPR_19:Tetratricopeptide repeat); PF13432.3(TPR_16:Tetratricopeptide repeat); PF07719.14(TPR_2:Tetratricopeptide repeat); PF13424.3(TPR_12:Tetratricopeptide repeat); PF13431.3(TPR_17:Tetratricopeptide repeat); PF00515.25(TPR_1:Tetratricopeptide repeat); PF14561.3(TPR_20:Tetratricopeptide repeat); PF13429.3(TPR_15:Tetratricopeptide repeat); PF1…	extracellular	11	34	64.7	High
WP_034107093.1	4.32086e+08	382853576	4.40669e+08	3.17706e+08	3.22123e+08	3.61344e+08	247702232	1.99355e+08	2.44882e+08	MULTISPECIES: hypothetical protein [Pseudomonas]							extracellular	2	24	9.4	High
WP_069077505.1	1.83688e+08	2.09004e+08	2.3139e+08	3.56946e+08	2.57417e+08	325929590	474456575	3.15421e+08	4.64405e+08	protein activator of alkane oxidation PraA [Pseudomonas fluorescens]							Golgi apparatus	4	34	16.9	High
WP_069023818.1	2.63947e+08	2.73969e+08	2.85147e+08	2.43928e+08	2.99501e+08	2.75112e+08	321928520	3.52913e+08	3.05718e+08	U32 family peptidase [Pseudomonas fluorescens]	K08303	K08303	GO:0044238(biological_process:primary metabolic process); GO:0003674(molecular_function:molecular_function); GO:0016787(molecular_function:hydrolase activity); GO:0019538(biological_process:protein metabolic process); GO:0003824(molecular_function:catalytic activity); GO:0043170(biological_process:macromolecule metabolic process); GO:0071704(biological_process:organic substance metabolic process)…		COG0826(O:Posttranslational modification, protein turnover, chaperones )	PF01136.16(Peptidase_U32:Peptidase family U32); PF12392.5(DUF3656:Collagenase)	cytoplasmic	9	19	73.3	High
WP_034107836.1	2.29981e+08	1.98998e+08	2.39665e+08	3.88861e+08	2.06673e+08	3.09462e+08	372648678	3.59474e+08	3.75284e+08	MULTISPECIES: allantoinase PuuE [Pseudomonas]			GO:0071704(biological_process:organic substance metabolic process); GO:0016787(molecular_function:hydrolase activity); GO:0005975(biological_process:carbohydrate metabolic process); GO:0044238(biological_process:primary metabolic process); GO:0016810(molecular_function:hydrolase activity, acting on carbon-nitrogen (but not peptide) bonds); GO:0003824(molecular_function:catalytic activity); GO:000…		COG0726(G:Carbohydrate transport and metabolism )	PF01522.18(Polysacc_deac_1:Polysaccharide deacetylase)	cytoplasmic	4	22	35.5	High
WP_034102907.1	1.62086e+08	1.21948e+08	1.7978e+08	3.02443e+08	3.16926e+08	3.03259e+08	554774972	3.88874e+08	3.61568e+08	2-hydroxy-3-oxopropionate reductase [Pseudomonas fluorescens]	K00042	garR, glxR	GO:0051287(molecular_function:NAD binding); GO:0019752(biological_process:carboxylic acid metabolic process); GO:0003674(molecular_function:molecular_function); GO:0005488(molecular_function:binding); GO:1901363(molecular_function:heterocyclic compound binding); GO:1901265(molecular_function:nucleoside phosphate binding); GO:0016491(molecular_function:oxidoreductase activity); GO:0050662(molecula…	pfw00630(Glyoxylate and dicarboxylate metabolism)	COG2084(I:Lipid transport and metabolism )	PF03446.12(NAD_binding_2:NAD binding domain of 6-phosphogluconate dehydrogenase); PF14833.3(NAD_binding_11:NAD-binding of NADP-dependent 3-hydroxyisobutyrate dehydrogenase); PF03807.14(F420_oxidored:NADP oxidoreductase coenzyme F420-dependent)	cytoplasmic	5	26	30.8	High
WP_025855811.1	2.44437e+08	281980474	2.5022e+08	2.77596e+08	3.47026e+08	3.15374e+08	289970900	2.89556e+08	3.09059e+08	MULTISPECIES: DUF2058 domain-containing protein [Pseudomonas]	K09912	K09912	GO:0005575(cellular_component:cellular_component); GO:0019013(cellular_component:viral nucleocapsid); GO:0044423(cellular_component:virion part)		COG3122(S:Function unknown )	PF09831.6(DUF2058:Uncharacterized protein conserved in bacteria (DUF2058))	cytoplasmic	4	23	20.6	High
WP_034103649.1	2.84639e+08	3.12403e+08	2.91297e+08	2.54767e+08	3.14958e+08	2.56132e+08	255820096	2.52205e+08	2.51592e+08	MULTISPECIES: DUF480 domain-containing protein [Pseudomonas]					COG3132(S:Function unknown )	PF04337.9(DUF480:Protein of unknown function, DUF480)	cytoplasmic	4	26	24	High
WP_017137518.1	2.53693e+08	247951270	2.41563e+08	262811606	2.57878e+08	2.5849e+08	2.85412e+08	3.05894e+08	2.98837e+08	MULTISPECIES: NADH-quinone oxidoreductase subunit NuoH [Pseudomonas]	K00337	nuoH	GO:0005488(molecular_function:binding); GO:0044710(biological_process:single-organism metabolic process); GO:0003824(molecular_function:catalytic activity); GO:0048037(molecular_function:cofactor binding); GO:0044699(biological_process:single-organism process); GO:0016021(cellular_component:integral component of membrane); GO:0016020(cellular_component:membrane); GO:0055114(biological_process:oxi…	pfw00190(Oxidative phosphorylation)	COG1005(C:Energy production and conversion )	PF00146.18(NADHdh:NADH dehydrogenase)	extracellular	4	12	37.5	High
WP_069078421.1	2.99486e+08	2.93899e+08	2.86178e+08	2.22685e+08	2.2839e+08	2.27156e+08	203759708	2.45631e+08	2.65636e+08	MULTISPECIES: acyl-CoA dehydrogenase [Pseudomonas]					COG1960(I:Lipid transport and metabolism )	PF12806.4(Acyl-CoA_dh_C:Acetyl-CoA dehydrogenase C-terminal like); PF00441.21(Acyl-CoA_dh_1:Acyl-CoA dehydrogenase, C-terminal domain); PF02770.16(Acyl-CoA_dh_M:Acyl-CoA dehydrogenase, middle domain); PF12418.5(AcylCoA_DH_N:Acyl-CoA dehydrogenase N terminal); PF02771.13(Acyl-CoA_dh_N:Acyl-CoA dehydrogenase, N-terminal domain)	peroxisomal	5	14	63.6	High
WP_034106090.1	2.91917e+08	3.07156e+08	3.10043e+08	2.93198e+08	2.49708e+08	2.53014e+08	169123050	2.65108e+08	2.20832e+08	MULTISPECIES: 2-hydroxyacid dehydrogenase [Pseudomonas]			GO:0050662(molecular_function:coenzyme binding); GO:0044710(biological_process:single-organism metabolic process); GO:0016614(molecular_function:oxidoreductase activity, acting on CH-OH group of donors); GO:0016616(molecular_function:oxidoreductase activity, acting on the CH-OH group of donors, NAD or NADP as acceptor); GO:0008150(biological_process:biological_process); GO:0051287(molecular_funct…		COG1052(C:Energy production and conversion )	PF02826.16(2-Hacid_dh_C:D-isomer specific 2-hydroxyacid dehydrogenase, NAD binding domain); PF00389.27(2-Hacid_dh:D-isomer specific 2-hydroxyacid dehydrogenase, catalytic domain)	cytoplasmic	3	16	33.5	High
WP_034102895.1	2.48474e+08	2.40564e+08	2.29355e+08	2.46377e+08	2.98833e+08	2.05562e+08	265178634	2.65381e+08	2.66842e+08	MULTISPECIES: sulfate ABC transporter substrate-binding protein [Pseudomonas]			GO:1902358(biological_process:sulfate transmembrane transport); GO:0006820(biological_process:anion transport); GO:0003674(molecular_function:molecular_function); GO:0016887(molecular_function:ATPase activity); GO:0008272(biological_process:sulfate transport); GO:0044699(biological_process:single-organism process); GO:0015075(molecular_function:ion transmembrane transporter activity); GO:0042626(…		COG1613(P:Inorganic ion transport and metabolism )	PF13531.3(SBP_bac_11:Bacterial extracellular solute-binding protein); PF13343.3(SBP_bac_6:Bacterial extracellular solute-binding protein); PF13416.3(SBP_bac_8:Bacterial extracellular solute-binding protein)	extracellular	6	20	36.9	High
WP_069021892.1	2.9283e+08	3.59613e+08	294945152	2.2275e+08	2.88516e+08	2.09421e+08	2.24897e+08	1.48271e+08	1.55475e+08	MULTISPECIES: maleylacetoacetate isomerase [Pseudomonas]					COG0625(O:Posttranslational modification, protein turnover, chaperones )	PF13417.3(GST_N_3:Glutathione S-transferase, N-terminal domain); PF13409.3(GST_N_2:Glutathione S-transferase, N-terminal domain); PF02798.17(GST_N:Glutathione S-transferase, N-terminal domain); PF13410.3(GST_C_2:Glutathione S-transferase, C-terminal domain)	peroxisomal	3	21	23.2	High
WP_034110314.1	2.60315e+08	2.50966e+08	2.60787e+08	251345367	2.16e+08	219449388	233707659	2.23305e+08	235052264	MULTISPECIES: type VI secretion system baseplate subunit TssK [Pseudomonas]	K11893	impJ, vasE		pfw02025(Biofilm formation - Pseudomonas aeruginosa)	COG3522(S:Function unknown )	PF05936.9(T6SS_VasE:Bacterial Type VI secretion, VC_A0110, EvfL, ImpJ, VasE)	cytoplasmic	8	27	48.5	High
WP_034108775.1	2.81309e+08	2.69635e+08	3.15708e+08	2.33789e+08	1.89346e+08	3.62058e+08	176002753	2.11668e+08	2.03373e+08	MULTISPECIES: glycogen/starch/alpha-glucan phosphorylase [Pseudomonas]	K00688	PYG, glgP	GO:0043168(molecular_function:anion binding); GO:0044238(biological_process:primary metabolic process); GO:0005975(biological_process:carbohydrate metabolic process); GO:0008152(biological_process:metabolic process); GO:0071704(biological_process:organic substance metabolic process); GO:0048037(molecular_function:cofactor binding); GO:0097159(molecular_function:organic cyclic compound binding); G…	pfw00500(Starch and sucrose metabolism)	COG0058(G:Carbohydrate transport and metabolism )	PF00343.17(Phosphorylase:Carbohydrate phosphorylase)	cytoplasmic	7	11	91.9	High
WP_034102911.1	4.02797e+07	1.02678e+08	4.37172e+07	2.29592e+08	2.76002e+08	2.11515e+08	632156292	3.53078e+08	2.83969e+08	MULTISPECIES: glyoxylate carboligase [Pseudomonas]	K01608	gcl	GO:0030976(molecular_function:thiamine pyrophosphate binding); GO:0009028(molecular_function:tartronate-semialdehyde synthase activity); GO:0019752(biological_process:carboxylic acid metabolic process); GO:1901681(molecular_function:sulfur compound binding); GO:0044248(biological_process:cellular catabolic process); GO:0009436(biological_process:glyoxylate catabolic process); GO:0003674(molecular…	pfw00630(Glyoxylate and dicarboxylate metabolism)	COG3960(R:General function prediction only )	PF02776.15(TPP_enzyme_N:Thiamine pyrophosphate enzyme, N-terminal TPP binding domain); PF00205.19(TPP_enzyme_M:Thiamine pyrophosphate enzyme, central domain); PF02775.18(TPP_enzyme_C:Thiamine pyrophosphate enzyme, C-terminal TPP binding domain)	cytoplasmic	9	19	64.3	High
WP_025855157.1	1.75539e+08	3.87693e+07	1.10498e+08	2.32197e+08	2.18928e+08	207302427	452550641	2.45921e+08	4.22892e+08	MULTISPECIES: ABC transporter substrate-binding protein [Pseudomonas]	K10014	hisJ	GO:0005215(molecular_function:transporter activity); GO:0006810(biological_process:transport); GO:0008150(biological_process:biological_process); GO:0003674(molecular_function:molecular_function); GO:0051234(biological_process:establishment of localization); GO:0051179(biological_process:localization)	pfw02010(ABC transporters)		PF00497.17(SBP_bac_3:Bacterial extracellular solute-binding proteins, family 3); PF09084.8(NMT1:NMT1/THI5 like); PF10613.6(Lig_chan-Glu_bd:Ligated ion channel L-glutamate- and glycine-binding site)	extracellular	5	27	27.5	High
WP_069021546.1	1.9988e+08	1.50122e+08	2.01043e+08	2.38804e+08	238022720	2.34437e+08	2.95642e+08	2.85202e+08	300001177	channel protein TolC [Pseudomonas fluorescens]	K12340	tolC	GO:0016020(cellular_component:membrane); GO:0005215(molecular_function:transporter activity); GO:0006810(biological_process:transport); GO:0019867(cellular_component:outer membrane); GO:0005575(cellular_component:cellular_component); GO:0008150(biological_process:biological_process); GO:0003674(molecular_function:molecular_function); GO:0051234(biological_process:establishment of localization); G…	pfw01501(beta-Lactam resistance); pfw01503(Cationic antimicrobial peptide (CAMP) resistance); pfw03070(Bacterial secretion system); pfw02020(Two-component system)	COG1538(M:Cell wall/membrane/envelope biogenesis )	PF02321.15(OEP:Outer membrane efflux protein)	extracellular	5	13	52.7	High
WP_069022477.1	2.04918e+08	2.03952e+08	188855231	2.30561e+08	256135359	2.19902e+08	310417261	2.70585e+08	2.45805e+08	sensor histidine kinase KdpD [Pseudomonas fluorescens]			GO:0018106(biological_process:peptidyl-histidine phosphorylation); GO:0038023(molecular_function:signaling receptor activity); GO:0016772(molecular_function:transferase activity, transferring phosphorus-containing groups); GO:0016310(biological_process:phosphorylation); GO:0007165(biological_process:signal transduction); GO:0060089(molecular_function:molecular transducer activity); GO:0003674(mol…		COG2205(T:Signal transduction mechanisms )	PF02702.14(KdpD:Osmosensitive K+ channel His kinase sensor domain); PF13493.3(DUF4118:Domain of unknown function (DUF4118)); PF02518.23(HATPase_c:Histidine kinase-, DNA gyrase B-, and HSP90-like ATPase); PF00512.22(HisKA:His Kinase A (phospho-acceptor) domain); PF00582.23(Usp:Universal stress protein family)	cytoplasmic	9	15	96.1	High
WP_069078499.1	2.09507e+08	2.28382e+08	205318162	2.62031e+08	2.49292e+08	2.01388e+08	243582097	2.41971e+08	2.32488e+08	thymidylate synthase [Pseudomonas fluorescens]	K00560	thyA, TYMS	GO:0009148(biological_process:pyrimidine nucleoside triphosphate biosynthetic process); GO:0009211(biological_process:pyrimidine deoxyribonucleoside triphosphate metabolic process); GO:0009212(biological_process:pyrimidine deoxyribonucleoside triphosphate biosynthetic process); GO:0004799(molecular_function:thymidylate synthase activity); GO:0009141(biological_process:nucleoside triphosphate meta…	pfw00240(Pyrimidine metabolism); pfw00670(One carbon pool by folate)	COG0207(F:Nucleotide transport and metabolism )	PF00303.16(Thymidylat_synt:Thymidylate synthase)	cytoplasmic	6	34	31.5	High
WP_010208614.1	1.81246e+08	1.96922e+08	2.15161e+08	1.93784e+08	1.93897e+08	2.28638e+08	235394910	248336267	2.23676e+08	MULTISPECIES: peptidylprolyl isomerase A [Pseudomonas]	K03767	PPIA	GO:0006457(biological_process:protein folding); GO:0003674(molecular_function:molecular_function); GO:0016859(molecular_function:cis-trans isomerase activity); GO:0044267(biological_process:cellular protein metabolic process); GO:0000413(biological_process:protein peptidyl-prolyl isomerization); GO:0044260(biological_process:cellular macromolecule metabolic process); GO:0018193(biological_process…	pfw01503(Cationic antimicrobial peptide (CAMP) resistance)	COG0652(O:Posttranslational modification, protein turnover, chaperones )	PF00160.18(Pro_isomerase:Cyclophilin type peptidyl-prolyl cis-trans isomerase/CLD)	peroxisomal	2	14	20.2	High
WP_034106413.1	2.39277e+08	2.35501e+08	230741307	208436689	227732202	2.04032e+08	193194154	1.82609e+08	2.04749e+08	MULTISPECIES: SCO family protein [Pseudomonas]	K07152	SCO1_2			COG1999(R:General function prediction only )	PF02630.11(SCO1-SenC:SCO1/SenC); PF00578.18(AhpC-TSA:AhpC/TSA family)	peroxisomal	3	26	22.2	High
WP_034103802.1	3.00615e+08	3.03491e+08	2.95424e+08	1.78233e+08	1.43006e+08	150022915	1.01022e+08	1.0841e+08	9.10116e+07	methylmalonate-semialdehyde dehydrogenase (CoA acylating) [Pseudomonas fluorescens]	K00140	mmsA, iolA, ALDH6A1	GO:0044710(biological_process:single-organism metabolic process); GO:0004491(molecular_function:methylmalonate-semialdehyde dehydrogenase (acylating) activity); GO:0016620(molecular_function:oxidoreductase activity, acting on the aldehyde or oxo group of donors, NAD or NADP as acceptor); GO:0003824(molecular_function:catalytic activity); GO:0016903(molecular_function:oxidoreductase activity, acti…	pfw00410(beta-Alanine metabolism); pfw00562(Inositol phosphate metabolism); pfw00280(Valine, leucine and isoleucine degradation); pfw01200(Carbon metabolism); pfw00640(Propanoate metabolism)	COG1012(C:Energy production and conversion )	PF00171.19(Aldedh:Aldehyde dehydrogenase family)	peroxisomal	7	21	54.6	High
WP_069078287.1	1.72784e+08	1.79183e+08	1.65478e+08	2.09998e+08	1.91669e+08	1.95098e+08	195419168	2.37193e+08	2.36246e+08	MULTISPECIES: dihydropteroate synthase [Pseudomonas]					COG0294(H:Coenzyme transport and metabolism )	PF00809.19(Pterin_bind:Pterin binding enzyme)	mitochondrial	5	25	29.9	High
WP_033901273.1	2.05917e+08	2.57331e+08	2.14511e+08	2.20045e+08	2.14477e+08	1.88566e+08	170429070	1.59547e+08	1.73529e+08	MULTISPECIES: 23S rRNA pseudouridine(955/2504/2580) synthase RluC [Pseudomonas]	K06179	rluC	GO:0009451(biological_process:RNA modification); GO:0090304(biological_process:nucleic acid metabolic process); GO:0034641(biological_process:cellular nitrogen compound metabolic process); GO:0006807(biological_process:nitrogen compound metabolic process); GO:0003674(molecular_function:molecular_function); GO:0005488(molecular_function:binding); GO:0003676(molecular_function:nucleic acid binding)…		COG0564(J:Translation, ribosomal structure and biogenesis )	PF00849.19(PseudoU_synth_2:RNA pseudouridylate synthase); PF01479.22(S4:S4 domain)	cytoplasmic	4	12	35.7	High
WP_069078185.1	1.28698e+08	1.53192e+08	1.66581e+08	1.25675e+08	1.80478e+08	1.97591e+08	266259810	2.04366e+08	2.20587e+08	hypothetical protein [Pseudomonas fluorescens]							cytoplasmic	3	16	26.3	High
WP_016977842.1	1.75622e+08	1.68186e+08	1.66661e+08	1.7819e+08	1.69454e+08	1.77804e+08	210520366	1.91909e+08	2.19127e+08	MULTISPECIES: biotin synthase BioB [Pseudomonas]	K01012	bioB	GO:0019752(biological_process:carboxylic acid metabolic process); GO:0016053(biological_process:organic acid biosynthetic process); GO:0044249(biological_process:cellular biosynthetic process); GO:0034641(biological_process:cellular nitrogen compound metabolic process); GO:0006807(biological_process:nitrogen compound metabolic process); GO:0003674(molecular_function:molecular_function); GO:000548…	pfw00780(Biotin metabolism)	COG0502(H:Coenzyme transport and metabolism )	PF06968.10(BATS:Biotin and Thiamin Synthesis associated domain); PF04055.18(Radical_SAM:Radical SAM superfamily)	cytoplasmic	3	13	38.9	High
WP_034108971.1	6.9792e+07	1.54134e+08	1.40979e+08	188760493	1.76164e+08	1.67757e+08	300432040	2.61972e+08	1.827e+08	MULTISPECIES: alanine transaminase [Pseudomonas]	K14261	alaC	GO:0043168(molecular_function:anion binding); GO:0016769(molecular_function:transferase activity, transferring nitrogenous groups); GO:0003674(molecular_function:molecular_function); GO:0003824(molecular_function:catalytic activity); GO:0097159(molecular_function:organic cyclic compound binding); GO:0004021(molecular_function:L-alanine:2-oxoglutarate aminotransferase activity); GO:0043167(molecul…		COG0436(E:Amino acid transport and metabolism )	PF00155.18(Aminotran_1_2:Aminotransferase class I and II)	peroxisomal	4	15	44.9	High
WP_069021948.1	1.32104e+08	6.96225e+07	9.319e+07	2.14739e+08	2.25471e+08	1.27326e+08	294661150	1.91605e+08	3.14563e+08	glucose/quinate/shikimate family membrane-bound PQQ-dependent dehydrogenase [Pseudomonas fluorescens]			GO:0003674(molecular_function:molecular_function); GO:0016614(molecular_function:oxidoreductase activity, acting on CH-OH group of donors); GO:0008876(molecular_function:quinoprotein glucose dehydrogenase activity); GO:0003824(molecular_function:catalytic activity); GO:0004344(molecular_function:glucose dehydrogenase activity); GO:0016021(cellular_component:integral component of membrane); GO:005…		COG4993(G:Carbohydrate transport and metabolism )	PF01011.18(PQQ:PQQ enzyme repeat); PF13360.3(PQQ_2:PQQ-like domain)	vacuolar	8	16	85.8	High
WP_069078584.1	2.59143e+08	2.94576e+08	1.75475e+08	1.56395e+08	1.76455e+08	164364187	1.46291e+08	1.04204e+08	1.06027e+08	MULTISPECIES: phosphate ABC transporter permease [Pseudomonas]	K02037	pstC	GO:0016020(cellular_component:membrane); GO:0016021(cellular_component:integral component of membrane); GO:0006810(biological_process:transport); GO:0044464(cellular_component:cell part); GO:0005575(cellular_component:cellular_component); GO:0008150(biological_process:biological_process); GO:0005886(cellular_component:plasma membrane); GO:0044425(cellular_component:membrane part); GO:0051234(biol…	pfw02010(ABC transporters)	COG4590(P:Inorganic ion transport and metabolism )	PF00528.19(BPD_transp_1:Binding-protein-dependent transport system inner membrane component)	vacuolar	6	8	83.7	High
WP_034105022.1	2.8196e+08	2.3261e+08	1.98063e+08	2.45649e+08	8.12697e+07	2.2311e+08	104380668	118073882	1.49402e+08	MULTISPECIES: DUF2934 domain-containing protein [Pseudomonas]						PF11154.5(DUF2934:Protein of unknown function (DUF2934))	nuclear	2	37	9.6	High
WP_034110607.1	1.80464e+08	1.95154e+08	1.82359e+08	1.57331e+08	1.99671e+08	200134647	166799968	1.63849e+08	1.63178e+08	MULTISPECIES: methionine ABC transporter ATP-binding protein [Pseudomonas]			GO:0006820(biological_process:anion transport); GO:0031263(molecular_function:amine-transporting ATPase activity); GO:1901363(molecular_function:heterocyclic compound binding); GO:0008509(molecular_function:anion transmembrane transporter activity); GO:0000166(molecular_function:nucleotide binding); GO:1902495(cellular_component:transmembrane transporter complex); GO:1902494(cellular_component:ca…		COG1135(P:Inorganic ion transport and metabolism )	PF00005.24(ABC_tran:ABC transporter); PF09383.7(NIL:NIL domain)	cytoplasmic	4	21	36.6	High
WP_034108430.1	1.84897e+08	1.81712e+08	1.9274e+08	1.92842e+08	1.84561e+08	2.02502e+08	158036906	1.73653e+08	1.58357e+08	MULTISPECIES: peptidase M14 [Pseudomonas]			GO:0043169(molecular_function:cation binding); GO:0016787(molecular_function:hydrolase activity); GO:0016788(molecular_function:hydrolase activity, acting on ester bonds); GO:0043167(molecular_function:ion binding); GO:0003824(molecular_function:catalytic activity); GO:0003674(molecular_function:molecular_function); GO:0005488(molecular_function:binding); GO:0008152(biological_process:metabolic p…		COG3608(S:Function unknown )	PF04952.11(AstE_AspA:Succinylglutamate desuccinylase / Aspartoacylase family)	cytoplasmic	3	11	40.6	High
WP_034109433.1	1.7818e+08	1.87441e+08	1.83296e+08	1.91023e+08	161201703	1.78742e+08	159425808	1.59857e+08	1.75195e+08	lytic murein transglycosylase B [Pseudomonas fluorescens]	K08305	mltB			COG2951(M:Cell wall/membrane/envelope biogenesis )	PF13406.3(SLT_2:Transglycosylase SLT domain)	mitochondrial	3	9	37.6	High
WP_069022167.1	2.04312e+08	2.03976e+08	1.71711e+08	1.85344e+08	1.8776e+08	1.64963e+08	148469476	1.62657e+08	1.50763e+08	thiol:disulfide oxidoreductase [Pseudomonas fluorescens]					COG0625(O:Posttranslational modification, protein turnover, chaperones )	PF02798.17(GST_N:Glutathione S-transferase, N-terminal domain); PF13417.3(GST_N_3:Glutathione S-transferase, N-terminal domain); PF13409.3(GST_N_2:Glutathione S-transferase, N-terminal domain); PF00043.22(GST_C:Glutathione S-transferase, C-terminal domain); PF14497.3(GST_C_3:Glutathione S-transferase, C-terminal domain); PF13410.3(GST_C_2:Glutathione S-transferase, C-terminal domain)	cytoplasmic	4	13	24.5	High
WP_034107801.1	1.63209e+08	1.54249e+08	1.59256e+08	1.41497e+08	1.7271e+08	2.07363e+08	192614180	1.94432e+08	1.70984e+08	MULTISPECIES: chorismate synthase [Pseudomonas]	K01736	aroC	GO:0044238(biological_process:primary metabolic process); GO:0019752(biological_process:carboxylic acid metabolic process); GO:0044249(biological_process:cellular biosynthetic process); GO:0006807(biological_process:nitrogen compound metabolic process); GO:0003674(molecular_function:molecular_function); GO:0044281(biological_process:small molecule metabolic process); GO:0044283(biological_process…	pfw01230(Biosynthesis of amino acids); pfw00400(Phenylalanine, tyrosine and tryptophan biosynthesis)	COG0082(E:Amino acid transport and metabolism )	PF01264.18(Chorismate_synt:Chorismate synthase)	cytoplasmic	4	18	39.1	High
WP_034109936.1	2.9022e+08	2.56649e+08	1.84054e+08	146514673	1.84195e+08	1.71986e+08	55515798	1.36185e+08	1.04771e+08	MULTISPECIES: chemotaxis protein CheW [Pseudomonas]			GO:0040011(biological_process:locomotion); GO:0003674(molecular_function:molecular_function); GO:0006935(biological_process:chemotaxis); GO:0042330(biological_process:taxis); GO:0050794(biological_process:regulation of cellular process); GO:0008150(biological_process:biological_process); GO:0007165(biological_process:signal transduction); GO:0004871(molecular_function:signal transducer activity);…		COG0835(N:Cell motility); COG0835(T:Signal transduction mechanisms)	PF01584.16(CheW:CheW-like domain)	cytoplasmic	2	11	19.4	High
WP_034102952.1	1.88508e+08	1.93e+08	2.0922e+08	1.64622e+08	179391546	1.69949e+08	169344672	1.11389e+08	1.4941e+08	MULTISPECIES: OsmC family peroxiredoxin [Pseudomonas]					COG1765(O:Posttranslational modification, protein turnover, chaperones )	PF02566.16(OsmC:OsmC-like protein)	cytoplasmic	1	17	15.3	High
WP_069078122.1	2.23828e+08	230831953	235909787	2.00339e+08	139816179	1.16886e+08	171029344	8.24581e+07	6.30598e+07	histidine ammonia-lyase [Pseudomonas fluorescens]						PF00221.16(Lyase_aromatic:Aromatic amino acid lyase)	cytoplasmic	1	2	47.8	Medium
WP_034109008.1	2.44122e+08	1.61443e+08	3.52414e+08	1.68264e+08	1.66412e+08	187308136	116624293	5.19003e+07	7.58555e+07	MULTISPECIES: DUF2383 domain-containing protein [Pseudomonas]						PF09537.7(DUF2383:Domain of unknown function (DUF2383))	cytoplasmic	2	19	16.9	High
WP_034104624.1	2.13956e+08	1.69819e+08	1.79822e+08	1.98142e+08	1.51458e+08	1.08818e+08	130514256	1.22636e+08	1.46976e+08	MULTISPECIES: hypothetical protein [Pseudomonas]							cytoplasmic	1	12	9.5	High
WP_034106886.1	1.54441e+08	1.36298e+08	1.23465e+08	1.77397e+08	1.72316e+08	1.66966e+08	179913112	1.6859e+08	1.73717e+08	peroxidase [Pseudomonas fluorescens]					COG2837(P:Inorganic ion transport and metabolism )	PF04261.9(Dyp_perox:Dyp-type peroxidase family)	cytoplasmic	2	5	31.7	High
WP_034109466.1	1.37673e+08	1.29143e+08	1.40806e+08	1.51246e+08	1.37667e+08	155905756	159556448	1.69042e+08	1.73011e+08	MULTISPECIES: DedA family protein [Pseudomonas]			GO:0005575(cellular_component:cellular_component); GO:0044425(cellular_component:membrane part); GO:0016021(cellular_component:integral component of membrane); GO:0031224(cellular_component:intrinsic component of membrane)		COG0586(S:Function unknown )	PF09335.8(SNARE_assoc:SNARE associated Golgi protein)	Golgi apparatus	2	8	24	High
WP_034104096.1	182376381	180419406	1.78942e+08	1.53777e+08	1.34329e+08	1.37866e+08	103100769	1.33765e+08	1.0919e+08	MULTISPECIES: uracil-DNA glycosylase [Pseudomonas]	K03648	UNG, UDG	GO:0016799(molecular_function:hydrolase activity, hydrolyzing N-glycosyl compounds); GO:0016798(molecular_function:hydrolase activity, acting on glycosyl bonds); GO:0090304(biological_process:nucleic acid metabolic process); GO:0034641(biological_process:cellular nitrogen compound metabolic process); GO:0006807(biological_process:nitrogen compound metabolic process); GO:0003674(molecular_function…	pfw03410(Base excision repair)	COG0692(L:Replication, recombination and repair )	PF03167.16(UDG:Uracil DNA glycosylase superfamily)	cytoplasmic	5	29	25.9	High
WP_034109090.1	1.49201e+08	1.71754e+08	1.78291e+08	2.13479e+08	1.05848e+08	1.51407e+08	111306873	1.32148e+08	1.44945e+08	MULTISPECIES: UDP-3-O-(3-hydroxymyristoyl)glucosamine N-acyltransferase [Pseudomonas]	K02536	lpxD	GO:0009311(biological_process:oligosaccharide metabolic process); GO:0009312(biological_process:oligosaccharide biosynthetic process); GO:0046493(biological_process:lipid A metabolic process); GO:0044249(biological_process:cellular biosynthetic process); GO:1901269(biological_process:lipooligosaccharide metabolic process); GO:0003674(molecular_function:molecular_function); GO:0044699(biological_p…	pfw00540(Lipopolysaccharide biosynthesis)	COG1044(M:Cell wall/membrane/envelope biogenesis )	PF00132.21(Hexapep:Bacterial transferase hexapeptide (six repeats)); PF04613.11(LpxD:UDP-3-O-[3-hydroxymyristoyl] glucosamine N-acyltransferase, LpxD); PF14602.3(Hexapep_2:Hexapeptide repeat of succinyl-transferase)	cytoplasmic	3	11	36.2	High
WP_034102508.1	3.36816e+07	4.99206e+07	5.63436e+07	1.3291e+08	1.66293e+08	1.53062e+08	203690529	2.40977e+08	2.93051e+08	MULTISPECIES: ArtI protein [Pseudomonas]						PF00497.17(SBP_bac_3:Bacterial extracellular solute-binding proteins, family 3)	extracellular	5	25	28.3	High
WP_069077999.1	1.2845e+08	1.36602e+08	9.61506e+07	1.51292e+08	9.44407e+07	1.64231e+08	1.62963e+08	1.66616e+08	1.71653e+08	MULTISPECIES: xanthine dehydrogenase small subunit [Pseudomonas]					COG4630(F:Nucleotide transport and metabolism )	PF00941.18(FAD_binding_5:FAD binding domain in molybdopterin dehydrogenase); PF03450.14(CO_deh_flav_C:CO dehydrogenase flavoprotein C-terminal domain); PF01799.17(Fer2_2:[2Fe-2S] binding domain); PF00111.24(Fer2:2Fe-2S iron-sulfur cluster binding domain)	peroxisomal	7	19	52.8	High
WP_069022694.1	1.53302e+08	1.52275e+08	1.55399e+08	1.27352e+08	1.22439e+08	1.49711e+08	129434895	1.21672e+08	1.21261e+08	aminotransferase class V-fold PLP-dependent enzyme [Pseudomonas fluorescens]			GO:0008483(molecular_function:transaminase activity); GO:0016740(molecular_function:transferase activity); GO:0003674(molecular_function:molecular_function); GO:0016769(molecular_function:transferase activity, transferring nitrogenous groups); GO:0003824(molecular_function:catalytic activity)		COG1104(E:Amino acid transport and metabolism )	PF00266.16(Aminotran_5:Aminotransferase class-V); PF01041.14(DegT_DnrJ_EryC1:DegT/DnrJ/EryC1/StrS aminotransferase family)	cytoplasmic	4	16	40.4	High
WP_069023632.1	1.47778e+08	136366223	1.38787e+08	1.02725e+08	178619348	183569526	121202792	1.29853e+08	1.30361e+08	thioesterase [Pseudomonas fluorescens]							cytoplasmic	2	15	17.7	High
WP_069078057.1	1.51115e+08	1.36939e+08	1.44735e+08	9.96017e+07	1.0494e+08	8.87956e+07	110297680	1.19058e+08	1.08481e+08	3-hydroxyacyl-CoA dehydrogenase [Pseudomonas fluorescens]					COG1024(I:Lipid transport and metabolism ); COG1250(I:Lipid transport and metabolism )	PF02737.15(3HCDH_N:3-hydroxyacyl-CoA dehydrogenase, NAD binding domain); PF00378.17(ECH_1:Enoyl-CoA hydratase/isomerase); PF00725.19(3HCDH:3-hydroxyacyl-CoA dehydrogenase, C-terminal domain); PF16113.2(ECH_2:Enoyl-CoA hydratase/isomerase)	peroxisomal	4	6	76.6	High
WP_069021257.1	1.22692e+08	1.07762e+08	1.08626e+08	1.06908e+08	1.09397e+08	1.34353e+08	126401125	131936948	1.43363e+08	MULTISPECIES: nitrogen regulation protein NR(I) [Pseudomonas]	K07712	glnG, ntrC	GO:0003676(molecular_function:nucleic acid binding); GO:0019222(biological_process:regulation of metabolic process); GO:0035639(molecular_function:purine ribonucleoside triphosphate binding); GO:0031326(biological_process:regulation of cellular biosynthetic process); GO:0031323(biological_process:regulation of cellular metabolic process); GO:0003674(molecular_function:molecular_function); GO:0005…	pfw02020(Two-component system)	COG2204(T:Signal transduction mechanisms )	PF00158.23(Sigma54_activat:Sigma-54 interaction domain); PF00072.21(Response_reg:Response regulator receiver domain); PF14532.3(Sigma54_activ_2:Sigma-54 interaction domain); PF02954.16(HTH_8:Bacterial regulatory protein, Fis family); PF07728.11(AAA_5:AAA domain (dynein-related subfamily))	cytoplasmic	3	11	53.1	High
WP_034107834.1	8.63577e+07	5.32754e+07	8.78674e+07	1.03606e+08	1.03349e+08	106752875	153093768	1.00549e+08	1.45323e+08	MULTISPECIES: hydroxyisourate hydrolase [Pseudomonas]					COG2351(F:Nucleotide transport and metabolism )	PF00576.18(Transthyretin:HIUase/Transthyretin family)	peroxisomal	1	21	12.8	High
WP_034102391.1	1.21622e+08	1.17814e+08	1.06087e+08	9.59272e+07	9.23828e+07	9.00672e+07	89727486	9.85009e+07	9.16976e+07	alpha/beta hydrolase [Pseudomonas fluorescens]					COG1647(R:General function prediction only )	PF12146.5(Hydrolase_4:Serine aminopeptidase, S33); PF12697.4(Abhydrolase_6:Alpha/beta hydrolase family)	cytoplasmic	2	8	35	High
WP_069077911.1	7.3146e+07	6.9063e+07	7.2494e+07	1.12686e+08	1.05591e+08	1.02503e+08	154626064	1.33623e+08	1.22414e+08	MULTISPECIES: OHCU decarboxylase [Pseudomonas]					COG3195(S:Function unknown )	PF09349.7(OHCU_decarbox:OHCU decarboxylase)	cytoplasmic	1	11	19	High
WP_034108925.1	7.45332e+07	6.92697e+07	7.5243e+07	1.33645e+08	1.0635e+08	1.05095e+08	96957464	1.38082e+08	1.70983e+08	MULTISPECIES: glycerophosphodiester phosphodiesterase [Pseudomonas]	K01126	E3.1.4.46, glpQ, ugpQ	GO:0044238(biological_process:primary metabolic process); GO:0044710(biological_process:single-organism metabolic process); GO:0006629(biological_process:lipid metabolic process); GO:0008889(molecular_function:glycerophosphodiester phosphodiesterase activity); GO:0003824(molecular_function:catalytic activity); GO:0016787(molecular_function:hydrolase activity); GO:0008081(molecular_function:phosph…	pfw00564(Glycerophospholipid metabolism)	COG0584(C:Energy production and conversion )	PF03009.14(GDPD:Glycerophosphoryl diester phosphodiesterase family)	ER	3	12	41.2	High
WP_069022920.1	1.19929e+08	1.16315e+08	1.22897e+08	1.05805e+08	1.05927e+08	9.39837e+07	90493796	6.53849e+07	1.0064e+08	hypothetical protein [Pseudomonas fluorescens]							mitochondrial	3	9	39.6	High
WP_034105147.1	8.77123e+07	8.66915e+07	9.78799e+07	9.72314e+07	9.36395e+07	9.89348e+07	108894272	1.18351e+08	1.09742e+08	MULTISPECIES: molybdate ABC transporter substrate-binding protein [Pseudomonas]					COG0725(P:Inorganic ion transport and metabolism )	PF13531.3(SBP_bac_11:Bacterial extracellular solute-binding protein); PF01547.22(SBP_bac_1:Bacterial extracellular solute-binding protein)	cytoplasmic	2	15	26.6	High
WP_034107589.1	1.02203e+08	122003563	1.07958e+08	1.1808e+08	3.34282e+07	1.46673e+08	85873968	9.22995e+07	8.47545e+07	MULTISPECIES: cell division protein [Pseudomonas]	K03749	dedD	GO:0005539(molecular_function:glycosaminoglycan binding); GO:0044699(biological_process:single-organism process); GO:0008150(biological_process:biological_process); GO:0097367(molecular_function:carbohydrate derivative binding); GO:0016021(cellular_component:integral component of membrane); GO:0009987(biological_process:cellular process); GO:0044763(biological_process:single-organism cellular pro…		COG3147(S:Function unknown )	PF05036.10(SPOR:Sporulation related domain)	plasma membrane	1	4	23.5	High
WP_034107182.1	9.9108e+07	1.0596e+08	1.04448e+08	9.32805e+07	101339583	8.84394e+07	9.19791e+07	8.39541e+07	8.78573e+07	MULTISPECIES: LysR family transcriptional regulator [Pseudomonas]			GO:0080090(biological_process:regulation of primary metabolic process); GO:0019222(biological_process:regulation of metabolic process); GO:0031326(biological_process:regulation of cellular biosynthetic process); GO:0031323(biological_process:regulation of cellular metabolic process); GO:0003674(molecular_function:molecular_function); GO:0001071(molecular_function:nucleic acid binding transcriptio…			PF03466.17(LysR_substrate:LysR substrate binding domain); PF00126.24(HTH_1:Bacterial regulatory helix-turn-helix protein, lysR family)	nuclear	6	27	35.4	High
WP_069078573.1	1.03479e+08	1.08863e+08	1.03274e+08	1.00704e+08	9.33647e+07	8.91651e+07	86195224	8.02712e+07	6.4454e+07	MULTISPECIES: type VI secretion system protein TssA [Pseudomonas]	K11902	impA		pfw02025(Biofilm formation - Pseudomonas aeruginosa)	COG3515(S:Function unknown )	PF06812.9(ImpA_N:ImpA, N-terminal, type VI secretion system)	cytoplasmic	2	7	36.5	High
WP_069078482.1	8.277e+07	7.98719e+07	8.66338e+07	9.67916e+07	8.35487e+07	7.33632e+07	97680976	9.38715e+07	9.37239e+07	pyrroline-5-carboxylate reductase [Pseudomonas fluorescens]					COG0345(E:Amino acid transport and metabolism )	PF14748.3(P5CR_dimer:Pyrroline-5-carboxylate reductase dimerisation); PF03807.14(F420_oxidored:NADP oxidoreductase coenzyme F420-dependent); PF01210.20(NAD_Gly3P_dh_N:NAD-dependent glycerol-3-phosphate dehydrogenase N-terminus); PF03446.12(NAD_binding_2:NAD binding domain of 6-phosphogluconate dehydrogenase)	mitochondrial	2	16	27.9	High
WP_034102378.1	8.39225e+07	7.85282e+07	8.73752e+07	8.85235e+07	9.50704e+07	102229921	90402440	9.04989e+07	9.11092e+07	MULTISPECIES: two-component system response regulator [Pseudomonas]					COG3437(T:Signal transduction mechanisms )	PF13487.3(HD_5:HD domain); PF00072.21(Response_reg:Response regulator receiver domain)	cytoplasmic	2	4	50	High
WP_034110101.1	8.58849e+07	6.73175e+07	5.93594e+07	7.71763e+07	9.45423e+07	9.14145e+07	92864384	1.07371e+08	1.09052e+08	MULTISPECIES: peroxiredoxin [Pseudomonas]			GO:0044710(biological_process:single-organism metabolic process); GO:0016209(molecular_function:antioxidant activity); GO:0009987(biological_process:cellular process); GO:0051920(molecular_function:peroxiredoxin activity); GO:0098869(biological_process:cellular oxidant detoxification); GO:0003824(molecular_function:catalytic activity); GO:1990748(biological_process:cellular detoxification); GO:00…		COG0450(O:Posttranslational modification, protein turnover, chaperones )	PF00578.18(AhpC-TSA:AhpC/TSA family); PF08534.7(Redoxin:Redoxin); PF10417.6(1-cysPrx_C:C-terminal domain of 1-Cys peroxiredoxin)	cytoplasmic	3	19	24	High
WP_069078017.1	9.90981e+07	9.85366e+07	9.5746e+07	8.79784e+07	9.33379e+07	9.90579e+07	63574684	7.52137e+07	7.77284e+07	3-oxoacyl-ACP reductase FabG [Pseudomonas fluorescens]					COG1028(I:Lipid transport and metabolism); COG1028(Q:Secondary metabolites biosynthesis, transport and catabolism)	PF13561.3(adh_short_C2:Enoyl-(Acyl carrier protein) reductase); PF00106.22(adh_short:short chain dehydrogenase); PF08659.7(KR:KR domain)	mitochondrial	1	4	25.3	High
WP_034110642.1	9.57344e+07	9.14358e+07	9.0537e+07	7.83101e+07	6.91169e+07	9.60459e+07	79579432	7.37302e+07	7.70147e+07	MULTISPECIES: ABC transporter [Pseudomonas]					COG3218(R:General function prediction only )	PF03886.10(ABC_trans_aux:ABC-type transport auxiliary lipoprotein component)	vacuolar	1	5	22.2	High
WP_034103149.1	1.00858e+08	9.8465e+07	9.79127e+07	1.07516e+08	3.4896e+07	1.26886e+08	61563907	7.42674e+07	7.10781e+07	MULTISPECIES: LysR family transcriptional regulator [Pseudomonas]			GO:0080090(biological_process:regulation of primary metabolic process); GO:0019222(biological_process:regulation of metabolic process); GO:0031326(biological_process:regulation of cellular biosynthetic process); GO:0031323(biological_process:regulation of cellular metabolic process); GO:0003674(molecular_function:molecular_function); GO:0001071(molecular_function:nucleic acid binding transcriptio…		COG0583(K:Transcription )	PF03466.17(LysR_substrate:LysR substrate binding domain); PF00126.24(HTH_1:Bacterial regulatory helix-turn-helix protein, lysR family)	nuclear	2	14	34.1	High
WP_069021884.1	1.20708e+08	9.74332e+07	8.01994e+07	8.02284e+07	4.61733e+07	1.13054e+08	68376135	5.98803e+07	6.33062e+07	glutathione S-transferase family protein [Pseudomonas fluorescens]						PF13417.3(GST_N_3:Glutathione S-transferase, N-terminal domain); PF13410.3(GST_C_2:Glutathione S-transferase, C-terminal domain); PF13409.3(GST_N_2:Glutathione S-transferase, N-terminal domain)	peroxisomal	1	7	33.9	High
WP_069023602.1	9.14806e+07	8.30321e+07	8.65584e+07	8.6138e+07	8.95155e+07	8.49923e+07	76204938	7.37964e+07	7.8143e+07	tRNA hydroxylase [Pseudomonas fluorescens]					COG4445(F:Nucleotide transport and metabolism); COG4445(J:Translation, ribosomal structure and biogenesis)	PF06175.8(MiaE:tRNA-(MS[2]IO[6]A)-hydroxylase (MiaE))	nuclear	3	16	22.8	High
WP_034110442.1	4.50232e+07	5.77821e+07	6.11526e+07	9.62397e+07	5.80115e+07	1.04617e+08	114139756	8.54607e+07	1.204e+08	MULTISPECIES: DUF3617 domain-containing protein [Pseudomonas]						PF12276.5(DUF3617:Protein of unknown function (DUF3617))	extracellular	2	25	18.6	High
WP_025859174.1	5.8798e+07	5.37626e+07	6.47962e+07	7.99272e+07	7.67875e+07	9.02118e+07	1.01417e+08	7.93539e+07	1.25892e+08	MULTISPECIES: L,D-transpeptidase [Pseudomonas]	K16291	erfK	GO:0003824(molecular_function:catalytic activity); GO:0016740(molecular_function:transferase activity); GO:0003674(molecular_function:molecular_function)		COG1376(S:Function unknown )	PF03734.11(YkuD:L,D-transpeptidase catalytic domain)	extracellular	3	14	34	High
WP_069021413.1	8.08464e+07	1.42458e+08	1.13749e+08	8.28378e+07	6.51746e+07	8.38604e+07	69475456	2.87089e+07	4.05087e+07	3-oxoacyl-ACP reductase [Pseudomonas fluorescens]					COG1028(I:Lipid transport and metabolism); COG1028(Q:Secondary metabolites biosynthesis, transport and catabolism)	PF13561.3(adh_short_C2:Enoyl-(Acyl carrier protein) reductase); PF00106.22(adh_short:short chain dehydrogenase); PF08659.7(KR:KR domain); PF01370.18(Epimerase:NAD dependent epimerase/dehydratase family)	cytoplasmic	3	8	47	High
WP_034102846.1	8.86835e+07	8.02974e+07	8.14292e+07	7.41765e+07	7.40191e+07	6.77737e+07	7.09965e+07	7.61599e+07	7.54502e+07	MULTISPECIES: cytochrome c biogenesis heme-transporting ATPase CcmA [Pseudomonas]					COG4133(O:Posttranslational modification, protein turnover, chaperones )	PF00005.24(ABC_tran:ABC transporter); PF13304.3(AAA_21:AAA domain, putative AbiEii toxin, Type IV TA system)	extracellular	3	23	23	High
WP_034107952.1	9.88319e+07	9.28783e+07	9.40087e+07	8.31179e+07	6.08458e+07	80359207	44821467	5.67267e+07	6.30875e+07	flagellar assembly protein FliH [Pseudomonas fluorescens]					COG1317(N:Cell motility )	PF02108.13(FliH:Flagellar assembly protein FliH)	cytoplasmic	1	11	28.6	High
WP_069023850.1	6.50875e+07	6.9645e+07	7.07876e+07	5.35364e+07	8.14821e+07	7.02295e+07	80139179	7.38806e+07	8.08894e+07	polyamine ABC transporter substrate-binding protein [Pseudomonas fluorescens]						PF13416.3(SBP_bac_8:Bacterial extracellular solute-binding protein); PF13343.3(SBP_bac_6:Bacterial extracellular solute-binding protein); PF01547.22(SBP_bac_1:Bacterial extracellular solute-binding protein); PF13531.3(SBP_bac_11:Bacterial extracellular solute-binding protein)	extracellular	3	13	39.5	High
WP_034110663.1	8.62695e+07	8.97908e+07	9.54274e+07	7.74935e+07	6.55041e+07	7.53538e+07	47701496	4.92433e+07	7.14506e+07	MULTISPECIES: NAD synthetase [Pseudomonas]	K00325	pntB	GO:0008746(molecular_function:NAD(P)+ transhydrogenase activity); GO:0003674(molecular_function:molecular_function); GO:0005488(molecular_function:binding); GO:1901363(molecular_function:heterocyclic compound binding); GO:0044699(biological_process:single-organism process); GO:0016491(molecular_function:oxidoreductase activity); GO:0050662(molecular_function:coenzyme binding); GO:0044710(biologic…	pfw00760(Nicotinate and nicotinamide metabolism)	COG1282(C:Energy production and conversion )	PF02233.13(PNTB:NAD(P) transhydrogenase beta subunit)	Golgi apparatus	3	9	50	High
WP_017137510.1	6.42429e+07	6.79759e+07	7.0388e+07	6.40596e+07	7.15326e+07	7.7228e+07	74127962	8.39444e+07	7.48178e+07	MULTISPECIES: lysogenization regulator HflD [Pseudomonas]	K07153	hflD	GO:0005737(cellular_component:cytoplasm); GO:0016020(cellular_component:membrane); GO:0044464(cellular_component:cell part); GO:0005575(cellular_component:cellular_component); GO:0005886(cellular_component:plasma membrane); GO:0044424(cellular_component:intracellular part)		COG2915(R:General function prediction only )	PF04356.9(DUF489:Protein of unknown function (DUF489))	extracellular	3	14	23.2	High
WP_069078355.1	7.13955e+07	6.10083e+07	4.73963e+07	6.57621e+07	7.50225e+07	8.32859e+07	92976058	7.78257e+07	8.01314e+07	hypothetical protein [Pseudomonas fluorescens]							cytoplasmic	1	18	12.1	High
WP_003195236.1	7.07735e+07	7.33331e+07	7.83728e+07	7.28573e+07	7.4437e+07	6.09658e+07	61734808	6.68981e+07	6.07069e+07	MULTISPECIES: putrescine ABC transporter permease PotI [Pseudomonas]	K11074	potI	GO:0016020(cellular_component:membrane); GO:0016021(cellular_component:integral component of membrane); GO:0006810(biological_process:transport); GO:0044464(cellular_component:cell part); GO:0005575(cellular_component:cellular_component); GO:0008150(biological_process:biological_process); GO:0005886(cellular_component:plasma membrane); GO:0044425(cellular_component:membrane part); GO:0051234(biol…	pfw02010(ABC transporters)	COG1177(P:Inorganic ion transport and metabolism )	PF00528.19(BPD_transp_1:Binding-protein-dependent transport system inner membrane component)	ER	1	7	32.1	High
WP_069022337.1	4.87068e+07	3.7764e+07	4.17131e+07	6.25033e+07	0	8.94992e+07	93139008	9.13275e+07	9.38801e+07	MBL fold metallo-hydrolase [Pseudomonas fluorescens]					COG0491(R:General function prediction only )	PF00753.24(Lactamase_B:Metallo-beta-lactamase superfamily)	mitochondrial	2	7	31	High
WP_069077991.1	8.0933e+07	7.0127e+07	7.08133e+07	7.8536e+07	6.86016e+07	0	62814448	6.4851e+07	5.57164e+07	NADP-dependent oxidoreductase [Pseudomonas fluorescens]					COG2130(R:General function prediction only )	PF16884.2(ADH_N_2:N-terminal domain of oxidoreductase); PF00107.23(ADH_zinc_N:Zinc-binding dehydrogenase); PF13602.3(ADH_zinc_N_2:Zinc-binding dehydrogenase)	peroxisomal	1	6	36.9	High
WP_010168694.1	102794819	9.19368e+07	9.70646e+07	5.93005e+07	6.77037e+07	6.40163e+07	52973399	3.22555e+07	6.89158e+06	MULTISPECIES: DUF1127 domain-containing protein [Pseudomonas]						PF06568.8(DUF1127:Domain of unknown function (DUF1127))	cytoplasmic	2	30	8.3	High
WP_069078480.1	6.04655e+07	5.68831e+07	5.83683e+07	6.89873e+07	1.09896e+08	3.16717e+07	62958156	6.48642e+07	6.30065e+07	bifunctional pyr operon transcriptional regulator/uracil phosphoribosyltransferase PyrR [Pseudomonas fluorescens]	K02825	pyrR	GO:0034641(biological_process:cellular nitrogen compound metabolic process); GO:0006807(biological_process:nitrogen compound metabolic process); GO:0003674(molecular_function:molecular_function); GO:0044281(biological_process:small molecule metabolic process); GO:0044699(biological_process:single-organism process); GO:0006139(biological_process:nucleobase-containing compound metabolic process); G…	pfw00240(Pyrimidine metabolism)	COG2065(F:Nucleotide transport and metabolism )	PF00156.24(Pribosyltran:Phosphoribosyl transferase domain)	cytoplasmic	1	10	18.1	Medium
WP_034107779.1	8.89701e+07	8.49598e+07	6.86113e+07	6.23544e+07	7.12765e+07	5.60781e+07	4.72086e+07	3.43143e+07	3.31438e+07	osmoprotectant NAGGN system M42 family peptidase [Pseudomonas fluorescens]			GO:0071704(biological_process:organic substance metabolic process); GO:0004177(molecular_function:aminopeptidase activity); GO:0044238(biological_process:primary metabolic process); GO:0016787(molecular_function:hydrolase activity); GO:0019538(biological_process:protein metabolic process); GO:0008238(molecular_function:exopeptidase activity); GO:0043170(biological_process:macromolecule metabolic …		COG1363(E:Amino acid transport and metabolism )	PF05343.11(Peptidase_M42:M42 glutamyl aminopeptidase); PF01546.25(Peptidase_M20:Peptidase family M20/M25/M40)	cytoplasmic	3	12	42.5	High
WP_034107595.1	4.97537e+07	5.02992e+07	4.59119e+07	6.1208e+07	5.76993e+07	6.63677e+07	6.33637e+07	6.19514e+07	8.4274e+07	MULTISPECIES: phosphoribosylanthranilate isomerase [Pseudomonas]					COG0135(E:Amino acid transport and metabolism )	PF00697.19(PRAI:N-(5'phosphoribosyl)anthranilate (PRA) isomerase)	cytoplasmic	2	14	22	High
WP_069023686.1	7.90888e+07	6.44972e+07	8.34556e+07	6.27853e+07	5.4953e+07	6.19006e+07	42917035	3.50686e+07	3.74741e+07	glycogen debranching enzyme GlgX [Pseudomonas fluorescens]			GO:0016787(molecular_function:hydrolase activity); GO:0004133(molecular_function:glycogen debranching enzyme activity); GO:0016798(molecular_function:hydrolase activity, acting on glycosyl bonds); GO:0044248(biological_process:cellular catabolic process); GO:0003674(molecular_function:molecular_function); GO:0009251(biological_process:glucan catabolic process); GO:0006091(biological_process:gener…		COG1523(G:Carbohydrate transport and metabolism )	PF02922.15(CBM_48:Carbohydrate-binding module 48 (Isoamylase N-terminal domain)); PF00128.21(Alpha-amylase:Alpha amylase, catalytic domain)	cytoplasmic	2	3	81.7	High
WP_069078525.1	6.04022e+07	6.37257e+07	5.80285e+07	5.11594e+07	4.13655e+07	59909899	42732167	5.51811e+07	4.6063e+07	multidrug ABC transporter ATP-binding protein [Pseudomonas fluorescens]					COG0842(V:Defense mechanisms ); COG1131(V:Defense mechanisms )	PF00005.24(ABC_tran:ABC transporter); PF12698.4(ABC2_membrane_3:ABC-2 family transporter protein); PF13304.3(AAA_21:AAA domain, putative AbiEii toxin, Type IV TA system); PF01061.21(ABC2_membrane:ABC-2 type transporter); PF12679.4(ABC2_membrane_2:ABC-2 family transporter protein)	mitochondrial	4	5	98.7	High
WP_034104106.1	4.26587e+07	4.74471e+07	4.99897e+07	5.56992e+07	5.26273e+07	5.41299e+07	64726816	5.75602e+07	6.3061e+07	MULTISPECIES: tripartite tricarboxylate transporter substrate binding protein [Pseudomonas]	K07795	tctC	GO:0005575(cellular_component:cellular_component); GO:0044464(cellular_component:cell part); GO:0042597(cellular_component:periplasmic space); GO:0030288(cellular_component:outer membrane-bounded periplasmic space)	pfw02020(Two-component system)	COG3181(S:Function unknown )	PF03401.11(TctC:Tripartite tricarboxylate transporter family receptor)	ER	2	7	35	High
WP_069077669.1	5.63271e+07	1.81961e+07	1.26872e+07	6.30511e+07	3.32684e+07	5.52342e+07	78736098	7.50047e+07	7.77038e+07	LexA family transcriptional repressor [Pseudomonas fluorescens]					COG1974(K:Transcription )	PF01381.19(HTH_3:Helix-turn-helix); PF00717.20(Peptidase_S24:Peptidase S24-like); PF12844.4(HTH_19:Helix-turn-helix domain); PF13560.3(HTH_31:Helix-turn-helix domain)	cytoplasmic	2	14	23.6	High
WP_003213031.1	5.83125e+07	5.58324e+07	5.52497e+07	5.63065e+07	4.62824e+07	6.05133e+07	47779494	5.07096e+07	4.80765e+07	MULTISPECIES: hypothetical protein [Pseudomonas]	K09954	K09954			COG3530(S:Function unknown )	PF12843.4(QSregVF_b:Putative quorum-sensing-regulated virulence factor)	cytoplasmic	2	28	8.8	High
WP_015885396.1	6.32371e+07	5.6429e+07	6.7243e+07	3.73883e+07	4.16982e+07	3.89079e+07	42047734	4.03121e+07	4.20403e+07	MULTISPECIES: hypothetical protein [Pseudomonas]							cytoplasmic	1	21	8.8	High
WP_069023048.1	5.74724e+07	5.65001e+07	5.68941e+07	6.11595e+07	5.69201e+07	1.18243e+07	5.03573e+07	4.00518e+07	3.61463e+07	FAH family protein [Pseudomonas fluorescens]					COG3802(R:General function prediction only )		cytoplasmic	2	6	35.9	High
WP_034103885.1	5.57103e+07	5.15822e+07	6.56366e+07	5.58473e+07	4.45725e+07	4.33278e+07	3.73087e+07	4.24001e+07	4.04288e+07	MULTISPECIES: NAD(P)-dependent alcohol dehydrogenase [Pseudomonas]	K13979	yahK	GO:0016491(molecular_function:oxidoreductase activity); GO:0043169(molecular_function:cation binding); GO:0044710(biological_process:single-organism metabolic process); GO:0046914(molecular_function:transition metal ion binding); GO:0044699(biological_process:single-organism process); GO:0043167(molecular_function:ion binding); GO:0003824(molecular_function:catalytic activity); GO:0003674(molecul…		COG1064(C:Energy production and conversion )	PF08240.9(ADH_N:Alcohol dehydrogenase GroES-like domain); PF00107.23(ADH_zinc_N:Zinc-binding dehydrogenase); PF01262.18(AlaDh_PNT_C:Alanine dehydrogenase/PNT, C-terminal domain); PF02826.16(2-Hacid_dh_C:D-isomer specific 2-hydroxyacid dehydrogenase, NAD binding domain)	cytoplasmic	2	9	38.2	High
WP_003171943.1	4.44162e+07	4.79794e+07	3.9885e+07	4.39261e+07	3.65846e+07	36020250	53979436	5.00388e+07	5.2816e+07	MULTISPECIES: amino acid ABC transporter ATP-binding protein [Pseudomonas]	K09972	aapP, bztD	GO:0005275(molecular_function:amine transmembrane transporter activity); GO:0015424(molecular_function:amino acid-transporting ATPase activity); GO:0005342(molecular_function:organic acid transmembrane transporter activity); GO:0035639(molecular_function:purine ribonucleoside triphosphate binding); GO:0006865(biological_process:amino acid transport); GO:0000166(molecular_function:nucleotide bindi…	pfw02010(ABC transporters)	COG1126(E:Amino acid transport and metabolism )	PF00005.24(ABC_tran:ABC transporter); PF13304.3(AAA_21:AAA domain, putative AbiEii toxin, Type IV TA system)	cytoplasmic	2	8	28.8	High
WP_034104404.1	6.65096e+07	7.68513e+07	5.65524e+07	4.865e+07	4.9877e+07	5.10838e+07	40146895	1.97558e+07	2.63549e+07	gfo/Idh/MocA family oxidoreductase [Pseudomonas fluorescens]					COG0673(R:General function prediction only )	PF01408.19(GFO_IDH_MocA:Oxidoreductase family, NAD-binding Rossmann fold); PF02894.14(GFO_IDH_MocA_C:Oxidoreductase family, C-terminal alpha/beta domain)	mitochondrial	3	11	37.4	High
WP_069022577.1	3.48616e+07	3.7563e+07	4.18021e+07	4.69676e+07	4.17916e+07	1.00944e+08	67374704	5.87643e+07	4.56017e+07	serine/threonine protein kinase [Pseudomonas fluorescens]			GO:0005575(cellular_component:cellular_component); GO:0016020(cellular_component:membrane)				Golgi apparatus	6	22	48.5	High
WP_034103549.1	4.20551e+07	4.16594e+07	4.41262e+07	4.89952e+07	4.4171e+07	5.4682e+07	52949376	4.99076e+07	4.80598e+07	MULTISPECIES: FMN-dependent NADH-azoreductase [Pseudomonas]					COG1182(I:Lipid transport and metabolism )	PF02525.14(Flavodoxin_2:Flavodoxin-like fold); PF03358.12(FMN_red:NADPH-dependent FMN reductase)	cytoplasmic	1	4	21.1	High
WP_069021434.1	4.44963e+07	5.74904e+07	5.11814e+07	4.22143e+07	4.6463e+07	4.63977e+07	35260708	3.7873e+07	4.18247e+07	DNA-binding response regulator [Pseudomonas fluorescens]						PF00072.21(Response_reg:Response regulator receiver domain); PF00196.16(GerE:Bacterial regulatory proteins, luxR family)	cytoplasmic	2	10	29.4	High
WP_034102210.1	3.52978e+07	4.13066e+07	3.66089e+07	3.93694e+07	5.1227e+07	3.73301e+07	44234220	5.32782e+07	5.7356e+07	MULTISPECIES: toluene tolerance protein [Pseudomonas]					COG2854(Q:Secondary metabolites biosynthesis, transport and catabolism )	PF05494.9(MlaC:MlaC protein)	extracellular	2	9	23.4	High
WP_034109033.1	3.57997e+07	3.96247e+07	4.2546e+07	4.28425e+07	4.63142e+07	3.82963e+07	48231494	4.34386e+07	4.70039e+07	MULTISPECIES: bifunctional diguanylate cyclase/phosphodiesterase [Pseudomonas]			GO:0005575(cellular_component:cellular_component); GO:0044425(cellular_component:membrane part); GO:0016021(cellular_component:integral component of membrane); GO:0031224(cellular_component:intrinsic component of membrane)			PF00563.17(EAL:EAL domain); PF00990.18(GGDEF:Diguanylate cyclase, GGDEF domain)	Golgi apparatus	3	6	76.9	High
WP_069023687.1	4.81865e+07	4.98202e+07	4.88434e+07	3.39923e+07	4.69567e+07	4.56901e+07	27161081	4.37493e+07	2.8718e+07	malto-oligosyltrehalose synthase [Pseudomonas fluorescens]					COG3280(G:Carbohydrate transport and metabolism )	PF00128.21(Alpha-amylase:Alpha amylase, catalytic domain)	cytoplasmic	2	3	102.9	High
WP_034102146.1	4.92909e+07	4.00247e+07	4.69502e+07	4.54662e+07	4.06644e+07	3.92195e+07	3.48521e+07	3.08415e+07	3.30695e+07	MULTISPECIES: sensor histidine kinase [Pseudomonas]			GO:0018106(biological_process:peptidyl-histidine phosphorylation); GO:0038023(molecular_function:signaling receptor activity); GO:0016772(molecular_function:transferase activity, transferring phosphorus-containing groups); GO:0016310(biological_process:phosphorylation); GO:0005057(molecular_function:signal transducer activity, downstream of receptor); GO:0003674(molecular_function:molecular_funct…			PF02518.23(HATPase_c:Histidine kinase-, DNA gyrase B-, and HSP90-like ATPase); PF00512.22(HisKA:His Kinase A (phospho-acceptor) domain)	extracellular	3	11	46.6	High
WP_016974959.1	3.94762e+07	4.64781e+07	4.34261e+07	4.18315e+07	2.71311e+07	4.46519e+07	3.60761e+07	3.44042e+07	3.22579e+07	MULTISPECIES: cell division protein FtsW [Pseudomonas]	K03588	ftsW, spoVE	GO:0022604(biological_process:regulation of cell morphogenesis); GO:0015647(molecular_function:peptidoglycan transporter activity); GO:0003674(molecular_function:molecular_function); GO:0030203(biological_process:glycosaminoglycan metabolic process); GO:0008152(biological_process:metabolic process); GO:0015835(biological_process:peptidoglycan transport); GO:0022603(biological_process:regulation o…		COG0772(D:Cell cycle control, cell division, chromosome partitioning )	PF01098.16(FTSW_RODA_SPOVE:Cell cycle protein)	cytoplasmic	2	10	44.5	High
WP_034108050.1	3.58481e+07	3.45275e+07	3.08875e+07	3.99739e+07	4.01824e+07	3.71763e+07	39944660	4.71697e+07	4.25449e+07	MULTISPECIES: phosphoribosylglycinamide formyltransferase [Pseudomonas]					COG0299(F:Nucleotide transport and metabolism )	PF00551.16(Formyl_trans_N:Formyl transferase)	cytoplasmic	1	5	23.5	High
WP_069077763.1	3.09217e+07	2.92984e+07	3.35656e+07	3.92682e+07	4.19506e+07	3.61818e+07	35873628	5.0555e+07	4.68582e+07	hypothetical protein [Pseudomonas fluorescens]							extracellular	1	1	51.4	Medium
WP_034102784.1	3.49582e+07	3.55693e+07	3.39621e+07	3.91224e+07	3.37602e+07	3.44099e+07	39417524	3.6187e+07	3.91058e+07	MULTISPECIES: MarR family transcriptional regulator [Pseudomonas]						PF01047.19(MarR:MarR family); PF12802.4(MarR_2:MarR family); PF13463.3(HTH_27:Winged helix DNA-binding domain)	extracellular	1	9	16.5	High
WP_034107379.1	4.2317e+07	3.74696e+07	3.97734e+07	3.74243e+07	4.5516e+07	3.16838e+07	36447484	2.99021e+07	3.31086e+07	MULTISPECIES: iditol 2-dehydrogenase [Pseudomonas]	K00008	SORD, gutB	GO:0016491(molecular_function:oxidoreductase activity); GO:0043169(molecular_function:cation binding); GO:0044710(biological_process:single-organism metabolic process); GO:0046914(molecular_function:transition metal ion binding); GO:0044699(biological_process:single-organism process); GO:0043167(molecular_function:ion binding); GO:0003824(molecular_function:catalytic activity); GO:0003674(molecul…	pfw00051(Fructose and mannose metabolism); pfw00040(Pentose and glucuronate interconversions)	COG1063(C:Energy production and conversion )	PF08240.9(ADH_N:Alcohol dehydrogenase GroES-like domain); PF00107.23(ADH_zinc_N:Zinc-binding dehydrogenase)	cytoplasmic	1	3	39.2	High
WP_034109951.1	4.14512e+07	3.47436e+07	4.91698e+07	44611335	2.82445e+07	4.73294e+07	18576022	3.2388e+07	2.60272e+07	MULTISPECIES: YggT family protein [Pseudomonas]			GO:0005575(cellular_component:cellular_component); GO:0044425(cellular_component:membrane part); GO:0016021(cellular_component:integral component of membrane); GO:0031224(cellular_component:intrinsic component of membrane)		COG0762(S:Function unknown )	PF02325.14(YGGT:YGGT family)	extracellular	2	6	21.6	High
WP_034107087.1	1.58719e+07	1.64147e+07	1.59577e+07	3.73079e+07	3.10339e+07	4.08145e+07	52800455	3.64665e+07	6.08177e+07	MULTISPECIES: FCD domain-containing protein [Pseudomonas]	K05799	pdhR	GO:0080090(biological_process:regulation of primary metabolic process); GO:0019222(biological_process:regulation of metabolic process); GO:0031326(biological_process:regulation of cellular biosynthetic process); GO:0031323(biological_process:regulation of cellular metabolic process); GO:0003674(molecular_function:molecular_function); GO:0001071(molecular_function:nucleic acid binding transcriptio…		COG2186(K:Transcription )	PF07729.9(FCD:FCD domain); PF00392.18(GntR:Bacterial regulatory proteins, gntR family)	nuclear	3	15	28.8	High
WP_034110251.1	2.98397e+07	2.80593e+07	2.99025e+07	1.47675e+07	1.99068e+07	0	1.8822e+07	2.09771e+07	2.6961e+07	MULTISPECIES: DNA helicase Rep [Pseudomonas]	K03656	rep	GO:0071103(biological_process:DNA conformation change); GO:0003676(molecular_function:nucleic acid binding); GO:0008026(molecular_function:ATP-dependent helicase activity); GO:0032392(biological_process:DNA geometric change); GO:0035639(molecular_function:purine ribonucleoside triphosphate binding); GO:0090304(biological_process:nucleic acid metabolic process); GO:0090305(biological_process:nucle…		COG0210(L:Replication, recombination and repair )	PF00580.18(UvrD-helicase:UvrD/REP helicase N-terminal domain); PF13361.3(UvrD_C:UvrD-like helicase C-terminal domain); PF13245.3(AAA_19:Part of AAA domain); PF13538.3(UvrD_C_2:UvrD-like helicase C-terminal domain); PF13604.3(AAA_30:AAA domain)	cytoplasmic	3	5	76.5	High
WP_069021678.1	2.43563e+07	2.37661e+07	2.23799e+07	3.3722e+07	2.36166e+07	2.93798e+06	26085272	2.9057e+07	2.57236e+07	energy transducer TonB [Pseudomonas fluorescens]							cytoplasmic	2	5	27.5	High
WP_034101867.1	1.77842e+07	2.0945e+07	1.77929e+07	2.76701e+07	2.40617e+07	2.51293e+07	27045831	2.85529e+07	3.61861e+07	MULTISPECIES: sulfate ABC transporter substrate-binding protein [Pseudomonas]	K02048	cysP, sbp	GO:1902358(biological_process:sulfate transmembrane transport); GO:0044464(cellular_component:cell part); GO:0030288(cellular_component:outer membrane-bounded periplasmic space); GO:0003674(molecular_function:molecular_function); GO:0015419(molecular_function:ATPase-coupled sulfate transmembrane transporter activity); GO:0006820(biological_process:anion transport); GO:0008271(molecular_function:s…	pfw00920(Sulfur metabolism); pfw02010(ABC transporters)	COG1613(P:Inorganic ion transport and metabolism )	PF13531.3(SBP_bac_11:Bacterial extracellular solute-binding protein); PF01547.22(SBP_bac_1:Bacterial extracellular solute-binding protein); PF13343.3(SBP_bac_6:Bacterial extracellular solute-binding protein)	mitochondrial	2	9	36.7	High
WP_069023457.1	2.45781e+07	2.24671e+07	2.1209e+07	2.22733e+07	2.6347e+07	2.37329e+07	26895062	2.49302e+07	2.68804e+07	amino acid deaminase [Pseudomonas fluorescens]					COG3616(E:Amino acid transport and metabolism )	PF14031.3(D-ser_dehydrat:Putative serine dehydratase domain); PF01168.17(Ala_racemase_N:Alanine racemase, N-terminal domain)	cytoplasmic	2	9	43.2	High
WP_069023644.1	3.4802e+07	2.59855e+07	3.22145e+07	1.83396e+07	2.07515e+07	2.85853e+07	12910879	1.33552e+07	2.04206e+07	sorbosone dehydrogenase [Pseudomonas fluorescens]					COG2133(G:Carbohydrate transport and metabolism )	PF07995.8(GSDH:Glucose / Sorbosone dehydrogenase)	extracellular	1	3	45.7	High
WP_080758224.1	2.00346e+07	1.87441e+07	2.0933e+07	2.52103e+07	2.14868e+07	2.54865e+07	22394160	2.67385e+07	2.64226e+07	MULTISPECIES: TetR family transcriptional regulator [Pseudomonas]			GO:0080090(biological_process:regulation of primary metabolic process); GO:0019222(biological_process:regulation of metabolic process); GO:0031326(biological_process:regulation of cellular biosynthetic process); GO:0031323(biological_process:regulation of cellular metabolic process); GO:0003674(molecular_function:molecular_function); GO:0005488(molecular_function:binding); GO:0003676(molecular_fu…		COG3226(K:Transcription )	PF00440.20(TetR_N:Bacterial regulatory proteins, tetR family)	nuclear	1	3	26.6	High
WP_010564800.1	1.51748e+07	1.29763e+07	1.172e+07	2.25649e+07	1.7577e+07	2.06472e+07	40709958	2.44049e+07	2.94896e+07	MULTISPECIES: conjugal transfer protein TraR [Pseudomonas]	K06204	dksA	GO:0043169(molecular_function:cation binding); GO:0046914(molecular_function:transition metal ion binding); GO:0043167(molecular_function:ion binding); GO:0003674(molecular_function:molecular_function); GO:0005488(molecular_function:binding); GO:0046872(molecular_function:metal ion binding); GO:0008270(molecular_function:zinc ion binding)		COG1734(T:Signal transduction mechanisms )	PF01258.14(zf-dskA_traR:Prokaryotic dksA/traR C4-type zinc finger)	cytoplasmic	3	42	15.6	High
WP_034110061.1	1.51986e+07	1.78794e+07	2.11363e+07	2.19568e+07	2.38804e+07	2.25916e+07	22162940	2.83438e+07	2.68945e+07	DUF2059 domain-containing protein [Pseudomonas fluorescens]						PF09832.6(DUF2059:Uncharacterized protein conserved in bacteria (DUF2059))	extracellular	1	6	27.1	High
WP_033896917.1	2.37218e+07	2.25454e+07	2.33244e+07	2.0084e+07	1.28905e+07	2.02715e+07	16397907	1.76863e+07	2.01789e+07	MULTISPECIES: glutaredoxin 3 [Pseudomonas]	K03676	grxC, GLRX, GLRX2	GO:0042592(biological_process:homeostatic process); GO:0003674(molecular_function:molecular_function); GO:0050789(biological_process:regulation of biological process); GO:0044699(biological_process:single-organism process); GO:0016491(molecular_function:oxidoreductase activity); GO:0044710(biological_process:single-organism metabolic process); GO:0065007(biological_process:biological regulation);…		COG0695(O:Posttranslational modification, protein turnover, chaperones )	PF00462.21(Glutaredoxin:Glutaredoxin)	cytoplasmic	1	11	9.3	Medium
WP_069078374.1	1.48186e+07	2.09776e+07	1.64287e+07	1.2902e+07	1.36995e+07	1.55632e+07	26085600	2.34335e+07	2.16985e+07	hypothetical protein [Pseudomonas fluorescens]					COG2980(M:Cell wall/membrane/envelope biogenesis )	PF04390.9(LptE:Lipopolysaccharide-assembly)	ER	1	4	22.3	Medium
WP_034107850.1	2.31028e+07	3.93141e+07	3.22572e+07	1.80935e+07	1.73433e+07	2.41173e+07	18861752	5.14084e+06	4.55594e+06	MULTISPECIES: lipid A biosynthesis lauroyl acyltransferase [Pseudomonas]	K02517	lpxL, htrB	GO:0008152(biological_process:metabolic process); GO:0009311(biological_process:oligosaccharide metabolic process); GO:0034637(biological_process:cellular carbohydrate biosynthetic process); GO:0019752(biological_process:carboxylic acid metabolic process); GO:0009312(biological_process:oligosaccharide biosynthetic process); GO:0046493(biological_process:lipid A metabolic process); GO:0044249(biol…	pfw00540(Lipopolysaccharide biosynthesis)	COG1560(M:Cell wall/membrane/envelope biogenesis )	PF03279.10(Lip_A_acyltrans:Bacterial lipid A biosynthesis acyltransferase)	ER	2	11	35.8	High
WP_069023060.1	2.16103e+07	2.45778e+07	2.41199e+07	1.85352e+07	1.78155e+07	1.98216e+07	20494530	1.32995e+07	1.56845e+07	galactose-1-epimerase [Pseudomonas fluorescens]					COG2017(G:Carbohydrate transport and metabolism )	PF01263.17(Aldose_epim:Aldose 1-epimerase)	extracellular	1	3	41.5	High
WP_034104512.1	2.43934e+07	2.38119e+07	2.4432e+07	1.93584e+07	1.71223e+07	1.88411e+07	17926150	0	1.19977e+07	MULTISPECIES: GntP family permease [Pseudomonas]			GO:0005575(cellular_component:cellular_component); GO:0044425(cellular_component:membrane part); GO:0016021(cellular_component:integral component of membrane); GO:0031224(cellular_component:intrinsic component of membrane)		COG2610(E:Amino acid transport and metabolism); COG2610(G:Carbohydrate transport and metabolism)		Golgi apparatus	1	2	48.7	High
WP_069022102.1	9.37354e+06	7.51656e+06	6.14709e+06	1.81105e+07	1.76055e+07	1.55967e+07	47533350	2.09672e+07	2.4462e+07	AcrB/AcrD/AcrF family protein [Pseudomonas fluorescens]	K18303	mexK	GO:0005215(molecular_function:transporter activity); GO:0016021(cellular_component:integral component of membrane); GO:0006810(biological_process:transport); GO:0005575(cellular_component:cellular_component); GO:0003674(molecular_function:molecular_function); GO:0008150(biological_process:biological_process); GO:0044425(cellular_component:membrane part); GO:0051234(biological_process:establishmen…		COG0841(P:Inorganic ion transport and metabolism )	PF00873.16(ACR_tran:AcrB/AcrD/AcrF family); PF03176.12(MMPL:MMPL family)	ER	3	4	112.5	High
WP_034109817.1	2.14802e+07	1.88258e+07	1.8775e+07	2.22532e+07	0	1.68659e+07	17670332	1.42624e+07	1.46788e+07	MULTISPECIES: hypothetical protein [Pseudomonas]							cytoplasmic	1	11	9.3	High
WP_069023688.1	2.06615e+07	1.70353e+07	2.16168e+07	1.89978e+07	1.96189e+07	1.45535e+07	13548856	1.24358e+07	0	4-alpha-glucanotransferase [Pseudomonas fluorescens]					COG1640(G:Carbohydrate transport and metabolism )	PF02446.14(Glyco_hydro_77:4-alpha-glucanotransferase)	cytoplasmic	1	2	76.7	High
WP_069021941.1	1.78684e+07	1.73995e+07	2.11524e+07	2.00585e+07	1.27441e+07	2.04025e+07	10646497	1.45723e+07	1.48118e+07	KR domain-containing protein [Pseudomonas fluorescens]			GO:0044710(biological_process:single-organism metabolic process); GO:0003824(molecular_function:catalytic activity); GO:0008150(biological_process:biological_process); GO:0055114(biological_process:oxidation-reduction process); GO:0008152(biological_process:metabolic process); GO:0003674(molecular_function:molecular_function); GO:0044699(biological_process:single-organism process); GO:0016491(mol…		COG1028(I:Lipid transport and metabolism); COG1028(Q:Secondary metabolites biosynthesis, transport and catabolism)	PF00106.22(adh_short:short chain dehydrogenase); PF13561.3(adh_short_C2:Enoyl-(Acyl carrier protein) reductase); PF08659.7(KR:KR domain)	mitochondrial	1	6	25.8	High
WP_069022984.1	2.11689e+07	1.90596e+07	1.85553e+07	1.34185e+07	1.41262e+07	1.36102e+07	11365743	1.13442e+07	1.3039e+07	MULTISPECIES: acyl-CoA dehydrogenase [Pseudomonas]			GO:0043168(molecular_function:anion binding); GO:0050662(molecular_function:coenzyme binding); GO:0044710(biological_process:single-organism metabolic process); GO:0050660(molecular_function:flavin adenine dinucleotide binding); GO:0008150(biological_process:biological_process); GO:0097159(molecular_function:organic cyclic compound binding); GO:0016627(molecular_function:oxidoreductase activity, …		COG1960(I:Lipid transport and metabolism )	PF00441.21(Acyl-CoA_dh_1:Acyl-CoA dehydrogenase, C-terminal domain); PF08028.8(Acyl-CoA_dh_2:Acyl-CoA dehydrogenase, C-terminal domain); PF02770.16(Acyl-CoA_dh_M:Acyl-CoA dehydrogenase, middle domain); PF02771.13(Acyl-CoA_dh_N:Acyl-CoA dehydrogenase, N-terminal domain)	cytoplasmic	1	3	42.3	Medium
WP_069077604.1	1.10438e+07	1.19163e+07	1.46267e+07	4.80112e+06	1.3532e+07	9.87822e+06	17337622	1.47066e+07	1.78751e+07	NUDIX hydrolase [Pseudomonas fluorescens]					COG0494(L:Replication, recombination and repair )	PF00293.25(NUDIX:NUDIX domain)	cytoplasmic	1	5	16.9	High
WP_069078751.1	1.53193e+07	1.73877e+07	1.92626e+07	1.47534e+07	8.02691e+06	1.49602e+07	6708737	1.03632e+07	1.10707e+07	PLP-dependent aminotransferase family protein [Pseudomonas fluorescens]					COG1167(K:Transcription )	PF00155.18(Aminotran_1_2:Aminotransferase class I and II); PF12897.4(Aminotran_MocR:Alanine-glyoxylate amino-transferase)	mitochondrial	1	4	43.2	High
WP_034103005.1	1.18203e+07	1.21544e+07	1.00643e+07	0	1.1868e+07	1.66222e+07	14634068	1.55244e+07	1.5239e+07	MULTISPECIES: TetR family transcriptional regulator [Pseudomonas]			GO:0009892(biological_process:negative regulation of metabolic process); GO:0080090(biological_process:regulation of primary metabolic process); GO:0019222(biological_process:regulation of metabolic process); GO:0031327(biological_process:negative regulation of cellular biosynthetic process); GO:0031326(biological_process:regulation of cellular biosynthetic process); GO:0031324(biological_process…			PF08362.8(TetR_C_3:YcdC-like protein, C-terminal region); PF00440.20(TetR_N:Bacterial regulatory proteins, tetR family)	nuclear	1	3	22.4	Low
WP_069077776.1	1.64324e+07	1.49307e+07	2.02135e+07	1.10864e+07	1.17302e+07	1.34084e+07	8236548	9.58145e+06	9.67117e+06	aldo/keto reductase [Pseudomonas fluorescens]					COG0667(C:Energy production and conversion )	PF00248.18(Aldo_ket_red:Aldo/keto reductase family)	cytoplasmic	1	4	39.8	High
WP_069022216.1	3.7201e+06	4.76791e+06	4.02626e+06	1.11118e+07	1.20337e+07	1.30937e+07	12712439	1.9116e+07	2.06569e+07	TetR family transcriptional regulator [Pseudomonas fluorescens]					COG1309(K:Transcription )	PF08361.8(TetR_C_2:MAATS-type transcriptional repressor, C-terminal region); PF00440.20(TetR_N:Bacterial regulatory proteins, tetR family)	cytoplasmic	2	16	24.1	High
WP_034110249.1	1.03907e+07	1.19051e+07	9.70076e+06	6.61829e+06	1.11627e+07	8.56951e+06	8.28921e+06	7.47606e+06	7.72317e+06	MULTISPECIES: bifunctional diguanylate cyclase/phosphodiesterase [Pseudomonas]						PF00563.17(EAL:EAL domain); PF00990.18(GGDEF:Diguanylate cyclase, GGDEF domain)	cytoplasmic	1	3	61.8	Medium
WP_034108934.1	1.444e+07	1.0327e+07	1.29387e+07	1.07574e+07	8.31321e+06	8.4486e+06	5.6913e+06	4.11243e+06	5.32125e+06	MULTISPECIES: allophanate hydrolase [Pseudomonas]					COG1984(E:Amino acid transport and metabolism )	PF02626.12(AHS2:Allophanate hydrolase subunit 2)	cytoplasmic	2	16	34.1	High
WP_069023649.1	5.54764e+06	3.72283e+06	0	7.76314e+06	8.97802e+06	6.40643e+06	10364268	9.37879e+06	12989091	methyl-accepting chemotaxis protein [Pseudomonas fluorescens]			GO:0003674(molecular_function:molecular_function); GO:0008150(biological_process:biological_process); GO:0016021(cellular_component:integral component of membrane); GO:0050794(biological_process:regulation of cellular process); GO:0005575(cellular_component:cellular_component); GO:0065007(biological_process:biological regulation); GO:0007165(biological_process:signal transduction); GO:0004871(mol…		COG0840(N:Cell motility); COG0840(T:Signal transduction mechanisms)	PF00015.18(MCPsignal:Methyl-accepting chemotaxis protein (MCP) signalling domain); PF02743.15(dCache_1:Cache domain); PF00672.22(HAMP:HAMP domain)	vacuolar	1	6	69.9	High
WP_034108227.1	5.48577e+06	6.15024e+06	5.33157e+06	7.21678e+06	6.558e+06	5.8642e+06	9909091	8.17369e+06	7.4519e+06	MULTISPECIES: EstX protein [Pseudomonas]						PF12697.4(Abhydrolase_6:Alpha/beta hydrolase family); PF12146.5(Hydrolase_4:Serine aminopeptidase, S33); PF00561.17(Abhydrolase_1:alpha/beta hydrolase fold)	cytoplasmic	1	3	36.2	High
WP_069078156.1	5.60902e+06	5.84954e+06	5.61391e+06	6.21093e+06	6.27984e+06	6.2462e+06	6665811	6.46352e+06	6.54827e+06	MULTISPECIES: diguanylate cyclase [Pseudomonas]					COG2199(T:Signal transduction mechanisms )	PF00990.18(GGDEF:Diguanylate cyclase, GGDEF domain); PF17152.1(CHASE8:Periplasmic sensor domain)	extracellular	1	4	45	Medium
WP_069077830.1	3.40662e+06	4.31192e+06	4.95703e+06	4.34311e+06	5.80371e+06	4.56806e+06	5189894	6.48671e+06	6.56918e+06	iron-dicitrate transporter substrate-binding subunit [Pseudomonas fluorescens]					COG4594(P:Inorganic ion transport and metabolism )	PF01497.15(Peripla_BP_2:Periplasmic binding protein)	ER	1	6	32.8	Low
WP_034107927.1	2.16043e+06	1.10762e+06	2.62278e+06	9.50647e+06	1.5225e+07	4.92879e+07	3.72076e+06	3.61722e+06	3.48471e+06	MULTISPECIES: flagellar biosynthesis protein FlhA [Pseudomonas]	K02400	flhA	GO:0008104(biological_process:protein localization); GO:0030030(biological_process:cell projection organization); GO:0030031(biological_process:cell projection assembly); GO:0032940(biological_process:secretion by cell); GO:0022607(biological_process:cellular component assembly); GO:0044699(biological_process:single-organism process); GO:0070925(biological_process:organelle assembly); GO:0016021(…	pfw02040(Flagellar assembly)	COG1298(N:Cell motility )	PF00771.17(FHIPEP:FHIPEP family)	ER	2	4	75.8	High
WP_017849707.1	0	0	0	1.21328e+08	7.69563e+07	3.01263e+06	50344044	1.98822e+07	6.93556e+07	MULTISPECIES: phosphate starvation-inducible protein PsiF [Pseudomonas]						PF07769.11(PsiF_repeat:psiF repeat)	extracellular	1	12	10.7	High
WP_034102346.1	11198566	0	0	3.48456e+06	3.67927e+06	2.32689e+06	5.23099e+06	1.79311e+07	0	MULTISPECIES: tRNA (cmo5U34)-methyltransferase [Pseudomonas]	K15256	cmoA	GO:0002098(biological_process:tRNA wobble uridine modification); GO:0008175(molecular_function:tRNA methyltransferase activity); GO:0009451(biological_process:RNA modification); GO:0090304(biological_process:nucleic acid metabolic process); GO:0034641(biological_process:cellular nitrogen compound metabolic process); GO:0006807(biological_process:nitrogen compound metabolic process); GO:0003674(mo…		COG0500(Q:Secondary metabolites biosynthesis, transport and catabolism )	PF13649.3(Methyltransf_25:Methyltransferase domain); PF08241.9(Methyltransf_11:Methyltransferase domain); PF13847.3(Methyltransf_31:Methyltransferase domain); PF13489.3(Methyltransf_23:Methyltransferase domain)	cytoplasmic	1	8	27.5	High
WP_034103183.1	0	0	1.66141e+07	0	8.15184e+07	9.31138e+07	6.58079e+06	3.77257e+07	1.2484e+07	MULTISPECIES: Cu(I)-responsive transcriptional regulator [Pseudomonas]					COG0789(K:Transcription )	PF09278.8(MerR-DNA-bind:MerR, DNA binding); PF00376.20(MerR:MerR family regulatory protein); PF13411.3(MerR_1:MerR HTH family regulatory protein)	nuclear	2	23	14.9	High
WP_034103904.1	0	0	0	3.2999e+07	2.06304e+07	2.96927e+07	17280554	0	2.89355e+07	hypothetical protein [Pseudomonas fluorescens]	K09858	K09858			COG3012(S:Function unknown )	PF02810.12(SEC-C:SEC-C motif)	cytoplasmic	1	7	16.9	High
WP_034104372.1	0	0	7.49485e+06	0	1.9664e+07	1.98277e+07	14572790	5.05119e+06	8.76514e+06	MULTISPECIES: DNA-binding response regulator [Pseudomonas]	K02483	K02483	GO:0080090(biological_process:regulation of primary metabolic process); GO:0019222(biological_process:regulation of metabolic process); GO:0031326(biological_process:regulation of cellular biosynthetic process); GO:0031323(biological_process:regulation of cellular metabolic process); GO:0003674(molecular_function:molecular_function); GO:0005488(molecular_function:binding); GO:0003676(molecular_fu…		COG0745(T:Signal transduction mechanisms )	PF00486.25(Trans_reg_C:Transcriptional regulatory protein, C terminal); PF00072.21(Response_reg:Response regulator receiver domain)	nuclear	2	12	25.3	High
WP_034105697.1	0	0	8.21162e+06	1.18151e+07	1.46484e+07	1.31411e+07	64911972	5.94408e+07	2.55e+07	MULTISPECIES: methyl-accepting chemotaxis protein [Pseudomonas]			GO:0003674(molecular_function:molecular_function); GO:0008150(biological_process:biological_process); GO:0016021(cellular_component:integral component of membrane); GO:0050794(biological_process:regulation of cellular process); GO:0005575(cellular_component:cellular_component); GO:0065007(biological_process:biological regulation); GO:0007165(biological_process:signal transduction); GO:0004871(mol…			PF00015.18(MCPsignal:Methyl-accepting chemotaxis protein (MCP) signalling domain); PF00672.22(HAMP:HAMP domain)	extracellular	2	8	67.5	High
WP_034105708.1	2.10683e+07	0	0	1.72613e+07	5.99247e+06	6.51402e+06	40318748	2.68199e+07	2.2561e+07	tRNA (adenosine(37)-N6)-dimethylallyltransferase MiaA [Pseudomonas fluorescens]			GO:0035639(molecular_function:purine ribonucleoside triphosphate binding); GO:0090304(biological_process:nucleic acid metabolic process); GO:0034641(biological_process:cellular nitrogen compound metabolic process); GO:0006807(biological_process:nitrogen compound metabolic process); GO:0003674(molecular_function:molecular_function); GO:0005488(molecular_function:binding); GO:0034660(biological_pro…		COG0324(J:Translation, ribosomal structure and biogenesis )	PF01715.14(IPPT:IPP transferase); PF13671.3(AAA_33:AAA domain); PF01745.13(IPT:Isopentenyl transferase)	cytoplasmic	1	6	35.4	Medium
WP_034106787.1	0	0	0	1.09511e+07	3.17532e+06	0	91862536	6.5265e+07	4.16671e+07	hypothetical protein [Pseudomonas fluorescens]							cytoplasmic	2	21	16.1	High
WP_034109172.1	0	0	2.31063e+07	0	1.38406e+07	1.47024e+07	23108980	2.0267e+07	2.9291e+07	MULTISPECIES: hypothetical protein [Pseudomonas]							extracellular	1	8	14.3	High
WP_034109290.1	0	0	0	0	3.1061e+06	5.08129e+06	10872694	1.86792e+07	1.76871e+07	MULTISPECIES: amino acid ABC transporter substrate-binding protein [Pseudomonas]					COG0834(E:Amino acid transport and metabolism )	PF00497.17(SBP_bac_3:Bacterial extracellular solute-binding proteins, family 3)	extracellular	1	14	36.7	High
WP_034110138.1	0	0	0	1.23286e+07	3.21216e+07	3.64006e+07	4.00846e+06	1.52645e+07	1.29533e+07	MULTISPECIES: 5-formyltetrahydrofolate cyclo-ligase [Pseudomonas]	K01934	MTHFS	GO:0035639(molecular_function:purine ribonucleoside triphosphate binding); GO:0016882(molecular_function:cyclo-ligase activity); GO:0003674(molecular_function:molecular_function); GO:0005488(molecular_function:binding); GO:0000166(molecular_function:nucleotide binding); GO:1901363(molecular_function:heterocyclic compound binding); GO:0001883(molecular_function:purine nucleoside binding); GO:00018…	pfw00670(One carbon pool by folate)	COG0212(H:Coenzyme transport and metabolism )	PF01812.17(5-FTHF_cyc-lig:5-formyltetrahydrofolate cyclo-ligase family)	cytoplasmic	1	8	23.9	High
WP_034110459.1	0	0	0	2.54423e+07	2.44707e+07	3.11934e+07	15813915	1.57618e+07	0	MULTISPECIES: CDP-alcohol phosphatidyltransferase family protein [Pseudomonas]					COG0558(I:Lipid transport and metabolism )	PF01066.18(CDP-OH_P_transf:CDP-alcohol phosphatidyltransferase)	extracellular	1	5	22.4	Medium
WP_069021441.1	0	3.39608e+06	0	0	0	0	19091096	1.17561e+06	0	MULTISPECIES: DUF4136 domain-containing protein [Pseudomonas]						PF13590.3(DUF4136:Domain of unknown function (DUF4136))	extracellular	1	9	21	Low
WP_069022212.1	0	0	0	0	0	3.78248e+07	10677514	1.0885e+07	1.4392e+07	MULTISPECIES: 4-carboxymuconolactone decarboxylase [Pseudomonas]	K01607	pcaC	GO:0047575(molecular_function:4-carboxymuconolactone decarboxylase activity); GO:0016829(molecular_function:lyase activity); GO:0009987(biological_process:cellular process); GO:0016830(molecular_function:carbon-carbon lyase activity); GO:0016831(molecular_function:carboxy-lyase activity); GO:0051920(molecular_function:peroxiredoxin activity); GO:0098869(biological_process:cellular oxidant detoxif…	pfw01220(Degradation of aromatic compounds); pfw00362(Benzoate degradation)	COG0599(S:Function unknown )	PF02627.17(CMD:Carboxymuconolactone decarboxylase family)	cytoplasmic	1	8	15	High
WP_069022467.1	0	0	0	0	0	0	16720061	2.77319e+07	1.98605e+07	GntR family transcriptional regulator [Pseudomonas fluorescens]						PF00392.18(GntR:Bacterial regulatory proteins, gntR family); PF07729.9(FCD:FCD domain)	nuclear	1	9	24.4	Medium
WP_069023289.1	0	1.01641e+07	0	0	0	3.91155e+06	9260618	9.14502e+06	7.84989e+06	glycosyltransferase [Pseudomonas fluorescens]					COG0438(M:Cell wall/membrane/envelope biogenesis )	PF13692.3(Glyco_trans_1_4:Glycosyl transferases group 1)	cytoplasmic	1	3	48.1	Medium
WP_069023924.1	0	0	0	0	0	9.2417e+06	2296154	2.67655e+06	8.31495e+06	MULTISPECIES: iron uptake system protein EfeO [Pseudomonas]					COG2822(P:Inorganic ion transport and metabolism )	PF09375.7(Peptidase_M75:Imelysin)	ER	1	2	29.7	Medium
WP_069077845.1	2.76516e+07	0	0	0	0	1.46061e+08	10513059	2.05946e+07	8.14756e+06	MFS transporter [Pseudomonas fluorescens]						PF07690.13(MFS_1:Major Facilitator Superfamily)	extracellular	1	3	42.3	Medium
WP_069077869.1	0	2.04751e+07	0	2.77926e+07	0	0	19910956	1.74796e+07	0	NAD(P)H-quinone oxidoreductase [Pseudomonas fluorescens]					COG0604(C:Energy production and conversion )	PF00107.23(ADH_zinc_N:Zinc-binding dehydrogenase); PF13602.3(ADH_zinc_N_2:Zinc-binding dehydrogenase); PF08240.9(ADH_N:Alcohol dehydrogenase GroES-like domain)	peroxisomal	1	2	34.1	Low
WP_069078097.1	4.43534e+07	0	0	0	0	0	26657435	2.28107e+07	3.87685e+07	MULTISPECIES: ABC transporter substrate-binding protein [Pseudomonas]					COG0834(E:Amino acid transport and metabolism )	PF00497.17(SBP_bac_3:Bacterial extracellular solute-binding proteins, family 3)	extracellular	1	5	29.5	High
WP_069078102.1	0	0	0	7.23191e+06	0	0	0	4.13997e+06	3.51584e+06	LysR family transcriptional regulator [Pseudomonas fluorescens]						PF03466.17(LysR_substrate:LysR substrate binding domain); PF00126.24(HTH_1:Bacterial regulatory helix-turn-helix protein, lysR family)	extracellular	1	5	31.8	High
WP_069078169.1	3.83671e+06	0	0	9.83289e+06	0	0	6268260	0	1.53239e+06	D-aminoacylase [Pseudomonas fluorescens]					COG3653(Q:Secondary metabolites biosynthesis, transport and catabolism )	PF07969.8(Amidohydro_3:Amidohydrolase family)	cytoplasmic	1	4	52.7	Medium
WP_069078555.1	0	0	7.07118e+06	0	0	2.38278e+06	5.99231e+06	1.62715e+07	9.67022e+06	methyl-accepting chemotaxis protein [Pseudomonas fluorescens]					COG0840(N:Cell motility); COG0840(T:Signal transduction mechanisms)	PF17201.1(Cache_3-Cache_2:Cache 3/Cache 2 fusion domain); PF00015.18(MCPsignal:Methyl-accepting chemotaxis protein (MCP) signalling domain); PF17202.1(sCache_3_3:Single cache domain 3); PF00672.22(HAMP:HAMP domain); PF17203.1(sCache_3_2:Single cache domain 3); PF02743.15(dCache_1:Cache domain)	extracellular	1	4	70.5	High
WP_003189607.1	1.02165e+07	1.28212e+07	0	0	1.73763e+07	0	0	1.74264e+07	0	MULTISPECIES: 23S rRNA methyltransferase [Pseudomonas]			GO:0008175(molecular_function:tRNA methyltransferase activity); GO:0009451(biological_process:RNA modification); GO:0090304(biological_process:nucleic acid metabolic process); GO:0034641(biological_process:cellular nitrogen compound metabolic process); GO:0006807(biological_process:nitrogen compound metabolic process); GO:0003674(molecular_function:molecular_function); GO:0005488(molecular_functi…		COG0219(J:Translation, ribosomal structure and biogenesis )	PF00588.16(SpoU_methylase:SpoU rRNA Methylase family)	cytoplasmic	1	11	17.2	High
WP_021492457.1	1.35712e+07	1.75818e+07	1.16874e+07	0	7.1052e+06	0	11157461	0	0	MULTISPECIES: LysR family transcriptional regulator [Pseudomonas]			GO:0080090(biological_process:regulation of primary metabolic process); GO:0019222(biological_process:regulation of metabolic process); GO:0031326(biological_process:regulation of cellular biosynthetic process); GO:0031323(biological_process:regulation of cellular metabolic process); GO:0003674(molecular_function:molecular_function); GO:0001071(molecular_function:nucleic acid binding transcriptio…		COG0583(K:Transcription )	PF03466.17(LysR_substrate:LysR substrate binding domain); PF00126.24(HTH_1:Bacterial regulatory helix-turn-helix protein, lysR family); PF12727.4(PBP_like:PBP superfamily domain)	cytoplasmic	1	4	36.5	High
WP_034102172.1	2.08485e+06	1.98111e+06	2.37273e+06	0	2.42457e+06	0	0	2.60567e+06	0	MULTISPECIES: aldehyde dehydrogenase family protein [Pseudomonas]	K00128	ALDH	GO:0044710(biological_process:single-organism metabolic process); GO:0016620(molecular_function:oxidoreductase activity, acting on the aldehyde or oxo group of donors, NAD or NADP as acceptor); GO:0003824(molecular_function:catalytic activity); GO:0016903(molecular_function:oxidoreductase activity, acting on the aldehyde or oxo group of donors); GO:0003674(molecular_function:molecular_function); …	pfw00410(beta-Alanine metabolism); pfw00380(Tryptophan metabolism); pfw00330(Arginine and proline metabolism); pfw00561(Glycerolipid metabolism); pfw00620(Pyruvate metabolism); pfw00625(Chloroalkane and chloroalkene degradation); pfw00310(Lysine degradation); pfw00340(Histidine metabolism); pfw00010(Glycolysis / Gluconeogenesis); pfw00903(Limonene and pinene degradation); pfw00053(Ascorbate and a…	COG1012(C:Energy production and conversion )	PF00171.19(Aldedh:Aldehyde dehydrogenase family)	peroxisomal	1	5	51.1	High
WP_034106505.1	2.99847e+07	3.72529e+07	3.68806e+07	0	9.16709e+06	0	22401812	0	0	MULTISPECIES: glutathione S-transferase [Pseudomonas]					COG0625(O:Posttranslational modification, protein turnover, chaperones )	PF13417.3(GST_N_3:Glutathione S-transferase, N-terminal domain); PF02798.17(GST_N:Glutathione S-transferase, N-terminal domain); PF13409.3(GST_N_2:Glutathione S-transferase, N-terminal domain)	peroxisomal	1	5	23.4	Medium
WP_034107387.1	1.2362e+07	1.19026e+07	9.33213e+06	0	0	7.07889e+06	0	0	0	MULTISPECIES: LacI family transcriptional regulator [Pseudomonas]	K10439	rbsB		pfw02010(ABC transporters); pfw02030(Bacterial chemotaxis)	COG1879(G:Carbohydrate transport and metabolism )	PF13407.3(Peripla_BP_4:Periplasmic binding protein domain); PF00532.18(Peripla_BP_1:Periplasmic binding proteins and sugar binding domain of LacI family)	vacuolar	1	6	32.3	Medium
WP_034108298.1	3.90497e+07	3.37167e+07	3.55451e+07	0	0	5.61293e+06	0	0	3.55361e+07	MULTISPECIES: DUF4398 domain-containing protein [Pseudomonas]						PF14346.3(DUF4398:Domain of unknown function (DUF4398))	extracellular	1	10	13.1	High
WP_034110152.1	9.57796e+06	1.57125e+07	1.49449e+07	0	4.59931e+06	0	0	1.42238e+07	0	MULTISPECIES: calcium transporter ChaC [Pseudomonas]					COG3703(P:Inorganic ion transport and metabolism )	PF04752.9(ChaC:ChaC-like protein)	peroxisomal	1	7	24.6	High
WP_069021564.1	3.38998e+07	3.57478e+07	2.88555e+07	1.53109e+07	0	0	0	0	3.52042e+07	GNAT family N-acetyltransferase [Pseudomonas fluorescens]						PF07395.8(Mig-14:Mig-14); PF13480.4(Acetyltransf_6:Acetyltransferase (GNAT) domain)	cytoplasmic	1	7	33.6	High
WP_069022373.1	0	7.78111e+06	7.81451e+06	0	1.16806e+07	0	5558370	0	0	ABC transporter ATP-binding protein [Pseudomonas fluorescens]					COG1132(V:Defense mechanisms )	PF00664.20(ABC_membrane:ABC transporter transmembrane region); PF00005.24(ABC_tran:ABC transporter); PF02463.16(SMC_N:RecF/RecN/SMC N terminal domain)	extracellular	1	2	64.5	High
WP_069022729.1	8.84268e+06	1.16649e+07	1.0644e+07	1.29831e+07	0	0	0	0	1.01428e+07	MULTISPECIES: glycosyl transferase [Pseudomonas]					COG0463(M:Cell wall/membrane/envelope biogenesis )	PF00535.23(Glycos_transf_2:Glycosyl transferase family 2); PF13641.3(Glyco_tranf_2_3:Glycosyltransferase like family 2)	mitochondrial	1	3	33.8	Medium
WP_069023062.1	1.76061e+07	3.11159e+07	0	0	7.56631e+06	0	0	0	1.38663e+07	SDR family NAD(P)-dependent oxidoreductase [Pseudomonas fluorescens]			GO:0044710(biological_process:single-organism metabolic process); GO:0003824(molecular_function:catalytic activity); GO:0008150(biological_process:biological_process); GO:0055114(biological_process:oxidation-reduction process); GO:0008152(biological_process:metabolic process); GO:0003674(molecular_function:molecular_function); GO:0044699(biological_process:single-organism process); GO:0016491(mol…			PF13561.3(adh_short_C2:Enoyl-(Acyl carrier protein) reductase); PF00106.22(adh_short:short chain dehydrogenase); PF08659.7(KR:KR domain)	peroxisomal	2	13	27.1	High
WP_069023276.1	16067384	6.24954e+06	1.65258e+07	0	0	0	0	0	0	1,4-alpha-glucan branching protein GlgB [Pseudomonas fluorescens]					COG0296(G:Carbohydrate transport and metabolism )	PF02922.15(CBM_48:Carbohydrate-binding module 48 (Isoamylase N-terminal domain)); PF02806.15(Alpha-amylase_C:Alpha amylase, C-terminal all-beta domain); PF00128.21(Alpha-amylase:Alpha amylase, catalytic domain)	cytoplasmic	1	2	84.3	High
WP_069077986.1	0	3.99232e+06	3.6393e+06	0	0	0	0	0	8.94119e+06	cadmium-translocating P-type ATPase [Pseudomonas fluorescens]					COG2217(P:Inorganic ion transport and metabolism )	PF00122.17(E1-E2_ATPase:E1-E2 ATPase); PF00702.23(Hydrolase:haloacid dehalogenase-like hydrolase); PF12156.5(ATPase-cat_bd:Putative metal-binding domain of cation transport ATPase); PF08282.9(Hydrolase_3:haloacid dehalogenase-like hydrolase); PF00403.23(HMA:Heavy-metal-associated domain); PF12710.4(HAD:haloacid dehalogenase-like hydrolase)	cytoplasmic	1	3	87.8	High
WP_069078234.1	1.26119e+07	1.49076e+07	1.34415e+07	0	4.79244e+07	0	0	0	1.14045e+07	MULTISPECIES: acyl-CoA thioesterase [Pseudomonas]			GO:0016787(molecular_function:hydrolase activity); GO:0003674(molecular_function:molecular_function); GO:0003824(molecular_function:catalytic activity)		COG1607(I:Lipid transport and metabolism )	PF03061.19(4HBT:Thioesterase superfamily)	peroxisomal	1	7	15.1	High
WP_069078509.1	681998	1.94431e+06	1.01537e+06	0	11239858	0	1.99968e+06	0	0	AraC family transcriptional regulator [Pseudomonas fluorescens]						PF12852.4(Cupin_6:Cupin); PF12833.4(HTH_18:Helix-turn-helix domain); PF00165.20(HTH_AraC:Bacterial regulatory helix-turn-helix proteins, AraC family); PF02311.16(AraC_binding:AraC-like ligand binding domain)	cytoplasmic	1	5	32.7	Low
